# Supplementary material for: Prediction of GCRV virus-host protein interactome based on structural motif-domain interactions
Source: BMC Bioinformatics. 2017 Mar 2;18:145. doi: 10.1186/s12859-017-1500-8 (PMC5335770; doi:10.1186/s12859-017-1500-8)
Supplement: Additional file 1: Table S1. — Information for predicted motifs information of proteins in GCRV GD108 based on 3did database. (XLSX 51 kb) [file 12859_2017_1500_MOESM1_ESM.xlsx]

## Sheet: VP1
Title:Predicted motifs information of VP1 protein in GCRV GD108
Pfam.No	Domain Name	Motif Pattern	Motif	Pos_Start	Pos_End	Length	SA
PF01221	Dynein_light	G.Q.D	GMQLD	1001	1006	5	EBEBE
PF01221	Dynein_light	TQT	TQT	408	411	3	BEE
PF03623	Focal_AT	R.L.E	RRLKE	771	776	5	EEBEE
PF03623	Focal_AT	R.L.E	RRLKE	771	776	5	EEBEE
PF00439	Bromodomain	GR.K	GRLK	145	149	4	EEBE
PF00439	Bromodomain	[GS].GG	SSGG	445	449	4	EEEE
PF00514	Arm	K[KR][KR]	KRK	21	24	3	EEE
PF00514	Arm	K[KR][KR]	KRK	918	921	3	EEE
PF00514	Arm	K[KR][KR]	KKK	948	951	3	EEE
PF00514	Arm	KR.{0,1}K	KRK	21	24	3	EEE
PF00514	Arm	KR.{0,1}K	KRK	918	921	3	EEE
PF00514	Arm	[HKR].[KR][KR]	HDKK	46	50	4	EEEE
PF00514	Arm	[HKR].[KR][KR]	RYKR	372	376	4	BBEE
PF00514	Arm	[HKR].[KR][KR]	RLRK	535	539	4	EBEE
PF00514	Arm	[HKR].[KR][KR]	RLRR	769	773	4	BEEE
PF00656	Peptidase_C14	DEV	DEV	967	970	3	EEB
PF00514	Arm	[KR][KR].[KR]	RRYK	371	375	4	EBBE
PF00514	Arm	[KR][KR].[KR]	RRLR	768	772	4	EBEE
PF00514	Arm	[KR][KR][KR]	KRK	21	24	3	EEE
PF00514	Arm	[KR][KR][KR]	KRK	918	921	3	EEE
PF00514	Arm	[KR][KR][KR]	KKK	948	951	3	EEE
PF00514	Arm	[AGS]K[KR]	SKR	935	938	3	EEE
PF00514	Arm	KR.{0,1}K	KRK	21	24	3	EEE
PF00514	Arm	KR.{0,1}K	KRK	918	921	3	EEE
PF00514	Arm	R.{0,2}KR	RRYKR	371	376	5	EBBEE
PF00514	Arm	[KR].[KR][KR]	RYKR	372	376	4	BBEE
PF00514	Arm	[KR].[KR][KR]	RLRK	535	539	4	EBEE
PF00514	Arm	[KR].[KR][KR]	RLRR	769	773	4	BEEE
PF00498	FHA	TQ.[IL]	TQTL	408	412	4	BEEE
PF00514	Arm	[AGS]K[KR]	SKR	935	938	3	EEE
PF00514	Arm	[KR][KR].[KR]	RRYK	371	375	4	EBBE
PF00514	Arm	[KR][KR].[KR]	RRLR	768	772	4	EBEE
PF00514	Arm	[KR][KR][KR]	KRK	21	24	3	EEE
PF00514	Arm	[KR][KR][KR]	KRK	918	921	3	EEE
PF00514	Arm	[KR][KR][KR]	KKK	948	951	3	EEE
PF00514	Arm	KR.{0,1}K	KRK	21	24	3	EEE
PF00514	Arm	KR.{0,1}K	KRK	918	921	3	EEE
PF00514	Arm	[KR][KR][KR]..E	KRKGIE	918	924	6	EEEEBE
PF00514	Arm	[KR][KR].[AGS]	KKSG	48	52	4	EEEB
PF00514	Arm	[KR][KR].[AGS]	RKTG	479	483	4	EEEE
PF00514	Arm	[KR][KR].[AGS]	KRKG	918	922	4	EEEE
PF00514	Arm	[KR][KR].[AGS]	KRLG	936	940	4	EEEB
PF00514	Arm	[KR][KR].[AGS]	KKKA	948	952	4	EEEE
PF00514	Arm	K[KR][AS]	KKS	48	51	3	EEE
PF00514	Arm	K[KR][AS]	KKA	949	952	3	EEE
PF00514	Arm	R.{0,2}KR	RRYKR	371	376	5	EBBEE
PF00514	Arm	[KR].[KR][KR]	RYKR	372	376	4	BBEE
PF00514	Arm	[KR].[KR][KR]	RLRK	535	539	4	EBEE
PF00514	Arm	[KR].[KR][KR]	RLRR	769	773	4	BEEE
PF00630	Filamin	[ST]..[ST][ST]	SGKTS	33	38	5	EEEEE
PF00630	Filamin	[ST]..[ST][ST]	SKIST	292	297	5	BEBEE
PF00630	Filamin	[ST]..[ST][ST]	SDIST	404	409	5	EEEEB
PF00630	Filamin	S.{0,2}S.{1,2}L	SIFSQL	473	479	6	EBBEEB
PF00595	PDZ	[KR].[ST].V	KKSGV	48	53	5	EEEBB
PF00595	PDZ	[KR].[ST].V	KRTQV	374	379	5	EEBEB
PF00595	PDZ	[KR].[ST].V	KDSDV	391	396	5	EEBEE
PF00595	PDZ	[DE]T.[LV]	DTAL	703	707	4	EEEB
PF00595	PDZ	[DE]T.[LV]	DTPV	846	850	4	EBEB
PF00856	SET	[KR].[KR]K	RLRK	535	539	4	EBEE
PF00856	SET	[KR][KR][GS]	KKS	48	51	3	EEE
PF00856	SET	[KR][KR][GS]	RRS	471	474	3	BEE
PF00856	SET	[KR][KR][GS]	RKG	537	540	3	EEE
PF00856	SET	[KR][KR][GS]	RKG	919	922	3	EEE
PF00856	SET	[KR].[HKR][KR]	RYKR	372	376	4	BBEE
PF00856	SET	[KR].[HKR][KR]	RLRK	535	539	4	EBEE
PF00856	SET	[KR].[HKR][KR]	RLRR	769	773	4	BEEE
PF00017	SH2	[DE]E[IV]	DEV	967	970	3	EEB
PF00089	Trypsin	PG.Y	PGSY	1283	1287	4	BEEB
PF00089	Trypsin	G.{0,1}Q.{0,1}T	GTQLT	740	745	5	EEEBE
PF02146	SIR2	TA..S	TAGIS	349	354	5	EBEEE
PF02146	SIR2	[KR][HR].[KR]	RRYK	371	375	4	EBBE
PF02146	SIR2	[KR][HR].[KR]	RRLR	768	772	4	EBEE
PF00790	VHS	D..[LM][LV]	DSPLL	140	145	5	EEEBB
PF00790	VHS	D..[LM][LV]	DKSLL	483	488	5	EEEBB
PF00018	SH3_1	R.T.P	RNTFP	974	979	5	EEBBE
PF00018	SH3_1	DR..K	DRLRK	534	539	5	EEBEE
PF00022	Actin	E..[KR]...E	ECKRKGIE	916	924	8	EBEEEEBE
PF01221	Dynein_light	G.Q.D	GMQLD	1001	1006	5	EBEBE
PF00514	Arm	[KR][KR].[KR]	RRYK	371	375	4	EBBE
PF00514	Arm	[KR][KR].[KR]	RRLR	768	772	4	EBEE
PF00023	Ank	P.{0,2}T.P	PTTEP	1225	1230	5	BEEEE
PF12796	Ank_2	P[ST]L	PTL	955	958	3	EEB
PF00439	Bromodomain	K[AGS]..K	KSLLK	484	489	5	EEBBE
PF00439	Bromodomain	K[AGS]..K	KGIEK	920	925	5	EEBEB
PF00439	Bromodomain	G.{0,2}G.{0,2}K	GGEYK	1163	1168	5	EEEBE
PF00385	Chromo	[HR][KR][AS]	RRS	471	474	3	BEE
PF02301	HORMA	[LM][AS]..[IL]	MSGNL	663	668	5	EEEEB
PF02301	HORMA	[LM][AS]..[IL]	LSDTL	987	992	5	BEEEB
PF02301	HORMA	[LM][AS]..[IL]	LSAGL	1255	1260	5	EEBEB
PF01399	PCI	[ST]..[FL]...[IL]	TLPLSAGL	1252	1260	8	BBEEEBEB
PF00134	Cyclin_N	[KR][KR]L	RRL	768	771	3	EBE
PF00134	Cyclin_N	[KR][KR]L	RRL	771	774	3	EEB
PF00134	Cyclin_N	[KR][KR]L	KRL	936	939	3	EEE
PF00595	PDZ	TS[IV]	TSV	220	223	3	EEB
PF00595	PDZ	[WY]..[ST].[ILV]	YKRTQV	373	379	6	BEEBEB
PF00595	PDZ	[WY]..[ST].[ILV]	WTPSTV	1095	1101	6	BEBEEB
PF00104	Hormone_recep	[IL]...L..[DE]	ISDVLPNE	1232	1240	8	BBBEBEEE
PF00104	Hormone_recep	[IL]...L..[DE]	LSAGLPQD	1255	1263	8	EEBEBBEE
PF00104	Hormone_recep	L..L...[ST]	LGRLKGRT	144	152	8	BEEBEEBE
PF00104	Hormone_recep	L..L...[ST]	LDRLRKGT	533	541	8	BEEBEEEE
PF00104	Hormone_recep	[IM]...L..[DE]	ISDVLPNE	1232	1240	8	BBBEBEEE
PF11976	Rad60-SLD	E.{0,2}II	EQQII	16	21	5	EEEEB
PF00069	Pkinase	R..[AS][FI]	RDASI	1052	1057	5	EEBEB
PF00362	Integrin_beta	DSP	DSP	140	143	3	EEE
PF13499	EF-hand_7	R..Q...K	RIVQHDKK	42	50	8	EBBEEEEE
PF02867	Ribonuc_red_lgC	D.[DE][FV]	DTEF	206	210	4	EEBE
PF02867	Ribonuc_red_lgC	D.[DE][FV]	DSDV	392	396	4	EBEE
PF14604	SH3_9	K.{0,2}P.{1,2}P	KPIP	567	571	4	BEBE
PF02991	Atg8	D.{0,1}W..L	DWTGL	822	827	5	EBEEB
PF00018	SH3_1	P[ILV]P	PIP	568	571	3	EBE
PF10480	ICAP-1_inte_bdg	KS.V	KSGV	49	53	4	EEBB
PF14604	SH3_9	LPS	LPS	1087	1090	3	BEE
PF00397	WW	[ST].P..P	TVPGVP	540	546	6	EBEEBB
PF00089	Trypsin	E.{1,2}P..Y	ELPLEY	458	464	6	EBBEEB

## Sheet: VP2
Title:Predicted motifs information of VP1 protein in GCRV GD108
Pfam.No	Domain Name	Motif Pattern	Motif	Pos_Start	Pos_End	Length	SA
PF01221	Dynein_light	[KR]..QT	KFGQT	1002	1007	5	EBEEE
PF00439	Bromodomain	[GS].G.K	SAGAK	477	482	5	EBEBE
PF00439	Bromodomain	[GS].G.K	GVGVK	487	492	5	EEEBE
PF00439	Bromodomain	[GS].G.K	SPGNK	673	678	5	EEEBE
PF00439	Bromodomain	G.{0,1}GK	GGK	296	299	3	EBE
PF00514	Arm	[HKR].[KR][KR]	RVRR	81	85	4	EBEE
PF00514	Arm	[KR][KR].[KR]	RRTR	528	532	4	EEEE
PF00514	Arm	[KR][KR].[KR]	RRFK	1049	1053	4	EBBE
PF00514	Arm	[KR].[KR][KR]	RVRR	81	85	4	EBEE
PF00244	41701	R.{0,2}S.P	RSQP	108	112	4	EEBE
PF00244	41701	[HR]S.P	RSQP	108	112	4	EEBE
PF00244	41701	R[AS].S	RSES	266	270	4	EBEE
PF00514	Arm	[KR][KR].[KR]	RRTR	528	532	4	EEEE
PF00514	Arm	[KR][KR].[KR]	RRFK	1049	1053	4	EBBE
PF00514	Arm	[KR][KR].[AGS]	RRVS	751	755	4	EEBE
PF00514	Arm	[KR].[KR][KR]	RVRR	81	85	4	EBEE
PF00244	41701	[HR]S.P	RSQP	108	112	4	EEBE
PF00244	41701	RS.S	RSES	266	270	4	EBEE
PF00244	41701	R[AS].S	RSES	266	270	4	EBEE
PF00630	Filamin	[ST]..[ST][ST]	SEGST	165	170	5	EEEBE
PF00630	Filamin	[ST]..[ST][ST]	TDIST	174	179	5	EEEEE
PF00630	Filamin	[ST]..[ST][ST]	STATS	689	694	5	EEBEB
PF00595	PDZ	[KR].[ST].V	RRTRV	528	533	5	EEEEB
PF00595	PDZ	[DE]T.[LV]	DTTV	681	685	4	EBBE
PF00856	SET	[KR].[HKR][KR]	RVRR	81	85	4	EBEE
PF00017	SH2	P.Y.{0,2}V	PNYAGV	483	489	6	EEBEEE
PF01193	RNA_pol_L	R.V..E	RRVSNE	751	757	6	EEBEEE
PF00089	Trypsin	G.{0,1}Q.{0,1}T	GQT	1004	1007	3	EEE
PF02146	SIR2	TA..S	TADAS	812	817	5	EEEEE
PF02146	SIR2	[KR][HR].[KR]	RRTR	528	532	4	EEEE
PF02146	SIR2	[KR][HR].[KR]	RRFK	1049	1053	4	EBBE
PF00790	VHS	D[DE]..[LM]	DDELL	250	255	5	EEEBB
PF00790	VHS	D..[LM][LV]	DDELL	250	255	5	EEEBB
PF00397	WW	P.{0,2}L.P	PLLVP	102	107	5	EBBEE
PF00018	SH3_1	DR..K	DRNSK	1215	1220	5	EEEEE
PF00018	SH3_1	P[ST].P	PTNP	638	642	4	EEBE
PF00018	SH3_1	P..P.[KR]	PRTPPR	957	963	6	EEEEEE
PF00018	SH3_1	PPR	PPR	960	963	3	EEE
PF00018	SH3_1	P.{0,2}P.{0,2}P	PRTPP	957	962	5	EEEEE
PF00400	WD40	AR[AS]E	ARSE	265	269	4	BEBE
PF00514	Arm	[KR][KR].[KR]	RRTR	528	532	4	EEEE
PF00514	Arm	[KR][KR].[KR]	RRFK	1049	1053	4	EBBE
PF00023	Ank	P.{0,2}T.P	PTNP	638	642	4	EEBE
PF00023	Ank	P.{0,2}T.P	PRTPP	957	962	5	EEEEE
PF12796	Ank_2	P[ST]L	PTL	719	722	3	EEB
PF00439	Bromodomain	G.{0,2}G.{0,2}K	GFIGGK	293	299	6	EBBEBE
PF00439	Bromodomain	G.{0,2}G.{0,2}K	GLGIIK	344	350	6	EBEEBB
PF00439	Bromodomain	G.{0,2}G.{0,2}K	GVGVK	487	492	5	EEEBE
PF13499	EF-hand_7	[KR]..K...[AS]	RQLKMDVS	146	154	8	EEBEBEBE
PF13499	EF-hand_7	[KR]..K...[AS]	KQIKGGGA	1252	1260	8	EEBEEBBE
PF02301	HORMA	[LM][AS]..[IL]	LSQSL	8	13	5	BEEEB
PF01399	PCI	[ST]..[FL]...[IL]	SQSLRDFI	9	17	8	EEEBEEBB
PF01399	PCI	[ST]..[FL]...[IL]	SPRLDDPL	444	452	8	EBEBBEEB
PF00134	Cyclin_N	[KR][KR]L	RKL	939	942	3	EEB
PF00595	PDZ	NE[FY]	NEF	759	762	3	EEB
PF00595	PDZ	[WY]..[ST].[ILV]	YSTTHV	924	930	6	BEBEEB
PF00104	Hormone_recep	[IL]...L..[DE]	IHHGLSNE	611	619	8	BBEBBEEE
PF00104	Hormone_recep	[IM]...L..[DE]	IHHGLSNE	611	619	8	BBEBBEEE
PF11976	Rad60-SLD	[FIV]DL	VDL	920	923	3	BEE
PF11976	Rad60-SLD	[IMV]D[LV]	VDL	920	923	3	BEE
PF02762	Cbl_N3	Y[ST].[DE]	YTKD	198	202	4	BEEE
PF00675	Peptidase_M16	PA.R	PARR	1221	1225	4	EEEB
PF00071	Ras	V..D...[FL]	VIDDEDVF	87	95	8	EEEEEEBB
PF13499	EF-hand_7	[KR]...[AGS]..L	KMDVSRPL	149	157	8	EBEBEEBB
PF13499	EF-hand_7	[KR]...[AGS]..L	RLLASPRL	440	448	8	EBBEEBEB
PF13499	EF-hand_7	[KR]...[AGS]..L	RVERGRML	992	1000	8	BBEEBEEB
PF00595	PDZ	NS..P	NSKLP	1217	1222	5	EEEBE
PF02867	Ribonuc_red_lgC	D.[DE][FV]	DNDF	27	31	4	EEBB
PF02867	Ribonuc_red_lgC	D.[DE][FV]	DEDV	90	94	4	EEEB
PF02867	Ribonuc_red_lgC	D.[DE][FV]	DPDV	1081	1085	4	EBEB
PF14604	SH3_9	P..P..[KR]	PTNPGGR	638	645	7	EEBEEEE
PF14604	SH3_9	P..P..[KR]	PFSPGNK	671	678	7	EBEEEBE
PF00411	Ribosomal_S11	[FY].[DE][KR]	FYDK	984	988	4	BEEE
PF13621	Cupin_8	ADV	ADV	630	633	3	EEB
PF00018	SH3_1	PP.{0,2}L	PPL	397	400	3	EEE
PF00227	Proteasome	G.D..V	GADAGV	123	129	6	EBEEEB
PF00400	WD40	AR[AS]E	ARSE	265	269	4	BEBE
PF00397	WW	P.SP	PFSP	671	675	4	EBEE
PF00397	WW	[ST].P..P	TFPTNP	636	642	6	EBEEBE

## Sheet: VP3
Title:Predicted motifs information of VP3 protein in GCRV GD108
Pfam.No	Domain Name	Motif Pattern	Motif	Pos_Start	Pos_End	Length	SA
PF00439	Bromodomain	[GS].GG	SDGG	93	97	4	EEEE
PF00533	BRCT	S.V.{0,2}F	SQVNF	670	675	5	EEBEB
PF00656	Peptidase_C14	DE.D	DEHD	1050	1054	4	EEEE
PF00656	Peptidase_C14	DE.D	DEHD	1050	1054	4	EEEE
PF00514	Arm	[KR][KR].[KR]	RRNR	2	6	4	EEEE
PF00514	Arm	[AGS]K[KR]	SKK	31	34	3	EEE
PF00514	Arm	R.{0,2}KR	RGEKR	7	12	5	EEEEE
PF00244	2014-03-03	SLP	SLP	229	232	3	BEE
PF00244	2014-03-03	R[AS].S	RATS	461	465	4	BBEE
PF00514	Arm	[AGS]K[KR]	SKK	31	34	3	EEE
PF00514	Arm	[KR][KR].[KR]	RRNR	2	6	4	EEEE
PF00514	Arm	[KR][KR].[AGS]	KRHG	10	14	4	EEEE
PF00514	Arm	R.{0,2}KR	RGEKR	7	12	5	EEEEE
PF00026	Asp	VV.A	VVDA	159	163	4	BBEE
PF00244	2014-03-03	R[AS].S	RATS	461	465	4	BBEE
PF00630	Filamin	[ST]..[ST][ST]	TAVSS	89	94	5	BEBEE
PF00630	Filamin	[ST]..[ST][ST]	SAQTT	296	301	5	EEEBB
PF00630	Filamin	[ST]..[ST][ST]	TVMST	339	344	5	EEBBE
PF00630	Filamin	[ST]..[ST][ST]	SATTS	891	896	5	BBEEE
PF00856	SET	[AS][KR]K	SKK	31	34	3	EEE
PF00017	SH2	[DE]E[IV]	DEI	612	615	3	EEE
PF01193	RNA_pol_L	F.AR	FPAR	896	900	4	BEBE
PF02146	SIR2	TA..S	TAVSS	89	94	5	BEBEE
PF02146	SIR2	[KR][HR].[KR]	RRNR	2	6	4	EEEE
PF00790	VHS	D..[LM][LV]	DPDLV	1195	1200	5	EBEEB
PF00018	SH3_1	P.{0,2}P.{0,2}P	PIAPP	117	122	5	EEBBE
PF00022	Actin	E..[KR]...E	EISKEKAE	58	66	8	EBBEEEEE
PF00022	Actin	E..[KR]...E	ESTRGVLE	744	752	8	EBBEEBBE
PF00514	Arm	[KR][KR].[KR]	RRNR	2	6	4	EEEE
PF12796	Ank_2	P[ST]L	PTL	634	637	3	EEB
PF00439	Bromodomain	G.{0,2}G.{0,2}K	GGLKK	95	100	5	EEBEE
PF13499	EF-hand_7	N..K...S	NTSKKETS	29	37	8	EEEEEEEE
PF00595	PDZ	NE[FY]	NEY	942	945	3	BEE
PF00595	PDZ	T[HR]L	THL	284	287	3	EEE
PF00595	PDZ	TS[IV]	TSI	70	73	3	EEE
PF00104	Hormone_recep	E..[IL]...L	EHDIAQSL	1051	1059	8	EEEBEEEB
PF00104	Hormone_recep	[IL]...L..[DE]	IAQSLDGD	1054	1062	8	BEEEBEBE
PF00104	Hormone_recep	[IM]...L..[DE]	IAQSLDGD	1054	1062	8	BEEEBEBE
PF13499	EF-hand_7	Q..Q...Q	QDMQWIRQ	900	908	8	EBBEBBEE
PF02867	Ribonuc_red_lgC	D.[DE][FV]	DPEV	505	509	4	EBEB
PF14604	SH3_9	K.{0,2}P.{1,2}P	KPAP	124	128	4	EEBE
PF02991	Atg8	D.{0,1}D.{0,1}W	DGDW	1059	1063	4	EBEB
PF01192	RNA_pol_Rpb6	G[ST]..V	GSNVV	570	575	5	EEEBB
PF10584	Proteasome_A_N	E.{0,2}E.{1,2}L	EDEGL	213	218	5	BEEEB
PF00018	SH3_1	PP.{0,2}L	PPTHL	282	287	5	BBEEE
PF00018	SH3_1	PP.{0,2}L	PPTQL	428	433	5	EBEEB
PF03876	SHS2_Rpb7-N	AFD[IV]..D	AFDISGD	929	936	7	BBEBEEE
PF04722	Ssu72	T.PS	TIPS	1137	1141	4	BBEE
PF07714	Pkinase_Tyr	[DE].[FY]..[FI]	DTYRRI	289	295	6	EBBEEB
PF07714	Pkinase_Tyr	[DE].[FY]..[FI]	DSFPAI	564	570	6	EEBBEE
PF05743	UEV	P.AP	PIAP	117	121	4	EEBB
PF07686	V-set	N.NG	NTNG	1159	1163	4	EEEB

## Sheet: VP4
Title:Predicted motifs information of VP4 protein in GCRV GD108
Pfam.No	Domain Name	Motif Pattern	Motif	Pos_Start	Pos_End	Length	SA
PF00439	Bromodomain	[GS].GG	SGGG	333	337	4	EEEB
PF00514	Arm	[AGS]K[KR]	AKR	622	625	3	EEB
PF00244	2014-03-03	[AS].S.P	AQSKP	555	560	5	EEEEB
PF00498	FHA	T.AD	TSAD	263	267	4	EEEE
PF00498	FHA	T.AD	TAAD	391	395	4	BBEE
PF00514	Arm	[AGS]K[KR]	AKR	622	625	3	EEB
PF00514	Arm	[KR][KR].[AGS]	KRAA	623	627	4	EBEB
PF00514	Arm	K[KR][AS]	KRA	623	626	3	EBE
PF00630	Filamin	[ST]..[ST][ST]	TNNTT	5	10	5	EEEEE
PF00630	Filamin	[ST]..[ST][ST]	SAKTT	296	301	5	EEEEB
PF00630	Filamin	[ST]..[ST][ST]	TSKTT	321	326	5	EEEEB
PF00630	Filamin	[ST]..[ST][ST]	TISTS	460	465	5	EEEBE
PF00630	Filamin	S.{0,2}S.{1,2}L	SGSLL	223	228	5	EEEEB
PF00630	Filamin	S.{0,2}S.{1,2}L	SPSASL	579	585	6	EBEEBB
PF00630	Filamin	S.{0,2}S.{1,2}L	SSVL	594	598	4	EEBB
PF00595	PDZ	[DE]T.[LV]	DTNL	362	366	4	EEEE
PF00856	SET	[KR][KR][GS]	RRG	570	573	3	EEB
PF00856	SET	A.{0,1}R.{0,1}K	ARIK	154	158	4	EEBE
PF00089	Trypsin	G.{0,1}Q.{0,1}T	GMQST	24	29	5	EBEEE
PF00397	WW	P.{0,1}PP	PPP	646	649	3	EEE
PF00397	WW	P.{0,2}L.P	PGKLNP	37	43	6	EEEBBE
PF00397	WW	P.{0,1}P.{0,2}P	PPP	646	649	3	EEE
PF00018	SH3_1	P.{0,1}P.{0,2}P	PPP	646	649	3	EEE
PF00018	SH3_1	P.{0,2}P.{0,2}P	PPP	646	649	3	EEE
PF00022	Actin	E..[KR]...E	EALKKYIE	125	133	8	EBBEEBEE
PF12796	Ank_2	P[ST]L	PSL	616	619	3	EBE
PF00439	Bromodomain	K[AGS]..K	KAQSK	554	559	5	EEEEE
PF02301	HORMA	[LM][AS]..[IL]	LSAEI	386	391	5	BEEBE
PF00134	Cyclin_N	[KR][KR]L	KRL	343	346	3	EEB
PF13012	MitMem_reg	L..VV..L	LSDVVGVL	227	235	8	BEEBBEEB
PF11976	Rad60-SLD	[IV].L[ST]	IMLS	33	37	4	BEBE
PF11976	Rad60-SLD	[IV].L[ST]	VELS	286	290	4	EEEE
PF00675	Peptidase_M16	PA.R	PALR	216	220	4	EBBE
PF00071	Ras	V..D...[FL]	VMGDSSVL	590	598	8	BBEEEEBB
PF13499	EF-hand_7	[KR]...[AGS]..L	RAGNSGSL	219	227	8	EEEEEEEE
PF13499	EF-hand_7	[KR]...[AGS]..L	KRLPACGL	343	351	8	EEBBEBEB
PF01423	LSM	[IV][WY][DE]	IYD	360	363	3	EBE
PF14604	SH3_9	K.{0,2}P.{1,2}P	KPKP	558	562	4	EBEE
PF00411	Ribosomal_S11	[FY].[DE][KR]	YIEK	130	134	4	BEEE
PF10584	Proteasome_A_N	E.{0,2}E.{1,2}L	EPEAL	123	128	5	EEEBB
PF13621	Cupin_8	ADV	ADV	265	268	3	EEB
PF00018	SH3_1	PP.{0,2}P	PPP	646	649	3	EEE
PF00018	SH3_1	P[ILV]P	PVP	275	278	3	EBE
PF00018	SH3_1	P.{0,1}P.{0,2}P	PPP	646	649	3	EEE
PF00018	SH3_1	PP.{0,2}L	PPVEL	284	289	5	EEEEE
PF04722	Ssu72	SP.{1,2}S	SPSAS	579	584	5	EBEEB
PF07653	SH3_2	PP.{0,1}P	PPP	646	649	3	EEE
PF00397	WW	GSP	GSP	68	71	3	EEE
PF07686	V-set	N.NG	NING	11	15	4	BBEE
PF07686	V-set	N.NG	NPNG	41	45	4	BEEB
PF07686	V-set	N.N.S.H	NPNDSAH	532	539	7	EEEEEEE

## Sheet: VP5
Title:Predicted motifs information of VP5 protein in GCRV GD108
Pfam.No	Domain Name	Motif Pattern	Motif	Pos_Start	Pos_End	Length	SA
PF03623	Focal_AT	R.L.E	RCLDE	59	64	5	EBBEE
PF03623	Focal_AT	R.L.E	RCLDE	59	64	5	EBBEE
PF00533	BRCT	SP.F	SPTF	441	445	4	EEEB
PF00147	Fibrinogen_C	HRP	HRP	175	178	3	BEE
PF00514	Arm	[KR][KR].[KR]	RRFR	644	648	4	EEBE
PF00244	2014-03-03	[HR]S.P	HSDP	28	32	4	EEEE
PF00244	2014-03-03	[AS].S.P	SMSRP	708	713	5	EBEEE
PF00244	2014-03-03	R[AS].S	RASS	587	591	4	EBEE
PF00498	FHA	E.T.{0,1}E	ERTE	108	112	4	EEEE
PF00452	Bcl-2	L..[ILMV][AG]..[FIL]	LMVLGAPI	146	154	8	EEBBEBEB
PF00452	Bcl-2	[AGS]..L[KR]..[AG]	SSGLRTSG	348	356	8	BEEBEEEE
PF00514	Arm	[KR][KR].[KR]	RRFR	644	648	4	EEBE
PF00514	Arm	[KR][KR].[AGS]	KKIS	112	116	4	EEBE
PF00514	Arm	[KR][KR].[AGS]	RKLG	453	457	4	EEBE
PF00514	Arm	[KR][KR].[AGS]	RRDS	677	681	4	EEEE
PF00533	BRCT	S.TF	SPTF	441	445	4	EEEB
PF00244	2014-03-03	[HR]S.P	HSDP	28	32	4	EEEE
PF00244	2014-03-03	R[AS].S	RASS	587	591	4	EBEE
PF00630	Filamin	[ST]..[ST][ST]	SFKST	406	411	5	EBEEB
PF00630	Filamin	S.{0,2}S.{1,2}L	SSSDVL	124	130	6	EEBEBB
PF00630	Filamin	S.{0,2}S.{1,2}L	SYRSAL	256	262	6	EBEEBB
PF00630	Filamin	S.{0,2}S.{1,2}L	SSGL	348	352	4	BEEB
PF00630	Filamin	S.{0,2}S.{1,2}L	SPSYL	387	392	5	EEEEB
PF00630	Filamin	S.{0,2}S.{1,2}L	SMSRPL	708	714	6	EBEEEB
PF00595	PDZ	[DE]T.[LV]	DTEV	517	521	4	EBEB
PF00856	SET	[KR][KR][GS]	RRG	506	509	3	EEB
PF00017	SH2	[DE]E[IV]	DEI	62	65	3	EEB
PF02146	SIR2	[KR][HR].[KR]	RRFR	644	648	4	EEBE
PF00790	VHS	D[DE]..[LM]	DDDFL	12	17	5	EEEBB
PF00397	WW	P.{0,1}PP	PVPP	180	184	4	EBEE
PF00397	WW	P.{0,1}P.{0,2}P	PVPP	180	184	4	EBEE
PF00018	SH3_1	P.{0,1}P.{0,2}P	PVPP	180	184	4	EBEE
PF00018	SH3_1	P.{0,2}P.{0,2}P	PNWPVPP	177	184	7	EEBEBEE
PF00018	SH3_1	P.{0,2}P.{0,2}P	PEVPLP	717	723	6	EEBEBE
PF00514	Arm	[KR][KR].[KR]	RRFR	644	648	4	EEBE
PF00023	Ank	P.{0,2}T.P	PLTTWP	712	718	6	EBEEBE
PF00533	BRCT	SPTF	SPTF	441	445	4	EEEB
PF00439	Bromodomain	K[AGS]..K	KGSFK	404	409	5	EEEBE
PF00385	Chromo	[HR][KR][AS]	HRS	378	381	3	EEB
PF02301	HORMA	[LM][AS]..[IL]	MSRPL	709	714	5	BEEEB
PF01399	PCI	[ST]..[FL]...[IL]	SPTFEELL	441	449	8	EEEBBEBB
PF00134	Cyclin_N	[KR][KR]L	KRL	247	250	3	EEB
PF00134	Cyclin_N	[KR][KR]L	RKL	453	456	3	EEB
PF00595	PDZ	T[HR]L	TRL	46	49	3	EEB
PF00104	Hormone_recep	[IL]...L..[DE]	LGTVLCDE	455	463	8	BEEEBBEB
PF00104	Hormone_recep	L..L...[ST]	LPQLRRDS	673	681	8	EEEEEEEE
PF11976	Rad60-SLD	[IMV]D[LV]	MDV	324	327	3	BEE
PF00069	Pkinase	R..[AS][FI]	RYDAF	223	228	5	EBEBE
PF00069	Pkinase	R..[AS][FI]	RRDSF	677	682	5	EEEEB
PF00533	BRCT	SPTF	SPTF	441	445	4	EEEB
PF00533	BRCT	SP.F	SPTF	441	445	4	EEEB
PF08190	PIH1	DSDD	DSDD	432	436	4	EEEE
PF13499	EF-hand_7	[KR]...[AGS]..L	RDTIGPLL	498	506	8	EEEBEEBB
PF02867	Ribonuc_red_lgC	D.[DE][FV]	DDDF	12	16	4	EEEB
PF02867	Ribonuc_red_lgC	D.[DE][FV]	DMDV	323	327	4	EBEE
PF02867	Ribonuc_red_lgC	D.[DE][FV]	DTEV	517	521	4	EBEB
PF14604	SH3_9	K.{0,2}P.{1,2}P	KNPNSP	295	301	6	EEEEEE
PF14604	SH3_9	P..P.P	PNWPVP	177	183	6	EEBEBE
PF14604	SH3_9	P..P.P	PEVPLP	717	723	6	EEBEBE
PF00411	Ribosomal_S11	[FY].[DE][KR]	FEDK	419	423	4	BEEB
PF00573	Ribosomal_L4	RPN	RPN	176	179	3	EEE
PF00018	SH3_1	P[ILV]P	PVP	180	183	3	EBE
PF00018	SH3_1	P[ILV]P	PLP	720	723	3	EBE
PF00018	SH3_1	P.{0,1}P.{0,2}P	PVPP	180	184	4	EBEE
PF00573	Ribosomal_L4	RPN	RPN	176	179	3	EEE
PF07714	Pkinase_Tyr	[DE].[FY]..[FI]	ERYDAF	222	228	6	EEBEBE
PF14604	SH3_9	P.{0,2}P.{1,2}P	PNWPVPP	177	184	7	EEBEBEE
PF14604	SH3_9	P.{0,2}P.{1,2}P	PEVPLP	717	723	6	EEBEBE
PF00397	WW	P.SP	PNSP	297	301	4	EEEE
PF00397	WW	[ST].P..P	TWPEVP	715	721	6	EBEEBE
PF00400	WD40	R.A.R	RSALR	258	263	5	EEBBE

## Sheet: VP6
Additional file 1
Table S1: Predicted motifs information of VP6 protein in GCRV GD108
Pfam.No	Domain Name	Motif Pattern	Motif	Pos_Start	Pos_End	Length	SA
PF00533	BRCT	S.V.{0,2}F	SCVNQF	304	310	6	EBBEEB
PF00514	Arm	K[KR][KR]	KKR	238	241	3	EEE
PF00514	Arm	K[KR].[KR]	KKRK	238	242	4	EEEE
PF00514	Arm	KR.{0,1}K	KRK	239	242	3	EEE
PF00514	Arm	[HKR].[KR][KR]	KKRK	238	242	4	EEEE
PF00656	Peptidase_C14	DE.D	DEDD	374	378	4	EEEE
PF00656	Peptidase_C14	DE.D	DEDD	374	378	4	EEEE
PF00514	Arm	[KR][KR].[KR]	KKRK	238	242	4	EEEE
PF00514	Arm	[KR][KR].[KR]	RRLK	389	393	4	BEBE
PF00514	Arm	[KR][KR][KR]	KKR	238	241	3	EEE
PF00514	Arm	[KR][KR][KR]	RRR	388	391	3	EBE
PF00514	Arm	KR.{0,1}K	KRK	239	242	3	EEE
PF00514	Arm	P.K[KR]	PKKR	237	241	4	EEEE
PF00514	Arm	[KR].[KR][KR]	KKRK	238	242	4	EEEE
PF00514	Arm	[KR][KR].[KR]	KKRK	238	242	4	EEEE
PF00514	Arm	[KR][KR].[KR]	RRLK	389	393	4	BEBE
PF00514	Arm	[KR][KR][KR]	KKR	238	241	3	EEE
PF00514	Arm	[KR][KR][KR]	RRR	388	391	3	EBE
PF00514	Arm	KR.{0,1}K	KRK	239	242	3	EEE
PF00514	Arm	[KR][KR][KR]..E	KKRKFE	238	244	6	EEEEBE
PF00514	Arm	P.K[KR]	PKKR	237	241	4	EEEE
PF00514	Arm	[KR].[KR][KR]	KKRK	238	242	4	EEEE
PF00856	SET	[KR].[KR]K	KKRK	238	242	4	EEEE
PF00856	SET	[KR].[HKR][KR]	KKRK	238	242	4	EEEE
PF02146	SIR2	[KR][HR].[KR]	RRLK	389	393	4	BEBE
PF00790	VHS	D[DE]..[LM]	DEDDL	374	379	5	EEEEE
PF00514	Arm	[KR][KR].[KR]	KKRK	238	242	4	EEEE
PF00514	Arm	[KR][KR].[KR]	RRLK	389	393	4	BEBE
PF00514	Arm	[KR][KR][KR][KR]	KKRK	238	242	4	EEEE
PF08007	Cupin_4	QHI.KP	QHISKP	176	182	6	EBBEEE
PF02867	Ribonuc_red_lgC	D..D...F	DEDDLVVF	374	382	8	EEEEEBBE
PF00069	Pkinase	RRR	RRR	388	391	3	EBE
PF00069	Pkinase	R.[KR]..[IV]	RDRWRV	362	368	6	EEBBEE
PF00595	PDZ	NSR	NSR	107	110	3	EEE
PF08711	Med26	T..E...V	TRDEDDLV	372	380	8	BEEEEEEB

## Sheet: Sigma NS-like-protein
Title:Predicted motifs information of Sigma NS-like-protein in GCRV GD108
Pfam.No	Domain Name	Motif Pattern	Motif	Pos_Start	Pos_End	Length	SA
PF00244	2014-03-03	R.{0,2}S.P	RSKP	226	230	4	EEEE
PF00244	2014-03-03	[HR]S.P	RSKP	226	230	4	EEEE
PF00244	2014-03-03	RS[HK]	RSK	226	229	3	EEE
PF00498	FHA	T.AD	TLAD	219	223	4	EBBE
PF00514	Arm	[KR][KR].[AGS]	RKPS	74	78	4	EEEE
PF00244	2014-03-03	[HR]S.P	RSKP	226	230	4	EEEE
PF00630	Filamin	[ST]..[ST][ST]	SKAST	211	216	5	EEEEE
PF00856	SET	[KR][ST]K	RSK	226	229	3	EEE
PF00856	SET	[AS][KR]K	SRK	73	76	3	EEE
PF00018	SH3_1	KP.L	KPAL	228	232	4	EEBB
PF00018	SH3_1	P..P.[KR]	PNSPSR	69	75	6	EEEEEE
PF00018	SH3_1	S.KP	SRKP	73	77	4	EEEE
PF00439	Bromodomain	GK.{0,1}G	GKG	35	38	3	EEE
PF00385	Chromo	RK.{0,2}S	RKPS	74	78	4	EEEE
PF00104	Hormone_recep	[IL]...L..[DE]	LRDILTED	109	117	8	BEEBBEEE
PF00104	Hormone_recep	N...L..L	NPDLLSRL	192	200	8	EEEBBEEB
PF11976	Rad60-SLD	[IMV]D[LV]	MDL	147	150	3	EEB
PF13499	EF-hand_7	[KR]...[AGS]..L	RRIFAQML	337	345	8	BEBBEEEE
PF00595	PDZ	NSR	NSR	308	311	3	EEE
PF00595	PDZ	NSR	NSR	311	314	3	EEE
PF02867	Ribonuc_red_lgC	D.[DE][FV]	DKEF	187	191	4	EEEB
PF02867	Ribonuc_red_lgC	D.[DE][FV]	DVEV	333	337	4	EBEB
PF14604	SH3_9	P..P..[KR]	PNSPSRK	69	76	7	EEEEEEE
PF14604	SH3_9	PS.{1,2}P	PSRKP	72	77	5	EEEEE
PF00411	Ribosomal_S11	[FY].[DE][KR]	YQDR	163	167	4	BEEE
PF00397	WW	P.SP	PNSP	69	73	4	EEEE
PF00400	WD40	PS.K	PSRK	72	76	4	EEEE

## Sheet: NS1
Title:Predicted motifs information of Sigma NS1 protein in GCRV GD108
Pfam.No	Domain Name	Motif Pattern	Motif	Pos_Start	Pos_End	Length	SA
PF01221	Dynein_light	G.QT	GSQT	50	54	4	EEEE
PF00147	Fibrinogen_C	HRP	HRP	660	663	3	EEE
PF00656	Peptidase_C14	DEV	DEV	619	622	3	BEE
PF00244	41701	R.{0,2}S.P	RSLP	27	31	4	EEBE
PF00244	41701	R.{0,2}S.P	RHASDP	296	302	6	EEEEEE
PF00244	41701	[HR]S.P	RSLP	27	31	4	EEBE
PF00244	41701	[AS].S.P	SISAP	444	449	5	EBEEE
PF00244	41701	SLP	SLP	28	31	3	EBE
PF00498	FHA	TQ.[IL]	TQLI	37	41	4	EEBB
PF00244	41701	[HR]S.P	RSLP	27	31	4	EEBE
PF00244	41701	R..S.P	RHASDP	296	302	6	EEEEEE
PF00630	Filamin	[ST]..[ST][ST]	STLTS	131	136	5	EEBEE
PF00630	Filamin	[ST]..[ST][ST]	SLTSS	145	150	5	EBBEE
PF00630	Filamin	[ST]..[ST][ST]	TELTS	403	408	5	BEBEE
PF00630	Filamin	S.{0,2}S.{1,2}L	SVGSRSL	6	13	7	EBEEEEB
PF00630	Filamin	S.{0,2}S.{1,2}L	SSASANL	505	512	7	BEEEEEB
PF00595	PDZ	ET.V	ETRV	625	629	4	EBEE
PF00595	PDZ	[KR].[ST].V	RPSSV	3	8	5	EEEEB
PF00595	PDZ	[DE]T.[LV]	DTQL	36	40	4	EEEB
PF00595	PDZ	[DE]T.[LV]	ETAL	495	499	4	EEBB
PF00595	PDZ	[DE]T.[LV]	DTSL	512	516	4	EBEB
PF00595	PDZ	[DE]T.[LV]	DTYL	517	521	4	EEBB
PF00595	PDZ	[DE]T.[LV]	ETRV	625	629	4	EBEE
PF00160	Pro_isomerase	A[AG]P	AAP	449	452	3	EBE
PF00017	SH2	[DE]E[IV]	DEV	619	622	3	BEE
PF00069	Pkinase	R.RS	RDRS	502	506	4	EEEB
PF00089	Trypsin	G.{0,1}Q.{0,1}T	GSQT	50	54	4	EEEE
PF02146	SIR2	TA..S	TAQMS	671	676	5	BEEBE
PF02146	SIR2	[KR][HR].[KR]	RHAR	551	555	4	BEEB
PF00790	VHS	D..[LM][LV]	DGKLL	328	333	5	EEEBB
PF00397	WW	P.{0,2}PP.{0,2}P	PPPP	662	666	4	EEEE
PF00397	WW	P.{0,1}PP	PPPP	662	666	4	EEEE
PF00397	WW	P.{0,1}P.{0,2}P	PDPTP	451	456	5	EEEEE
PF00397	WW	P.{0,1}P.{0,2}P	PPPP	662	666	4	EEEE
PF00018	SH3_1	P.{0,1}P.{1,2}P	PDPTP	451	456	5	EEEEE
PF00018	SH3_1	P.{0,1}P.{1,2}P	PPPP	662	666	4	EEEE
PF00018	SH3_1	P.{0,1}P.{0,2}P.{0,2}P	PPPP	662	666	4	EEEE
PF00018	SH3_1	P.{0,1}P.{0,2}P.{0,2}P	PPPP	662	666	4	EEEE
PF00018	SH3_1	P.{0,1}P.{0,2}P	PDPTP	451	456	5	EEEEE
PF00018	SH3_1	P.{0,1}P.{0,2}P	PPPP	662	666	4	EEEE
PF00018	SH3_1	DR.T	DRFT	434	438	4	EBEB
PF00018	SH3_1	P.{0,2}P.{0,2}P	PAAPDP	448	454	6	EEBEEE
PF00018	SH3_1	P.{0,2}P.{0,2}P	PPPP	662	666	4	EEEE
PF01221	Dynein_light	G.QT	GSQT	50	54	4	EEEE
PF02213	GYF	PPG	PPG	195	198	3	EEE
PF01399	PCI	[ST]..[FL]...[IL]	SANLDTSL	508	516	8	EEEBEBEB
PF01399	PCI	[ST]..[FL]...[IL]	TMALKVQI	572	580	8	EEEEEEEB
PF00134	Cyclin_N	[KR][KR]L	RKL	467	470	3	EEB
PF00595	PDZ	EF.A	EFKA	557	561	4	EBEE
PF00104	Hormone_recep	E..[IL]...L	EHNLSDGL	345	353	8	EBEBEEBB
PF00104	Hormone_recep	E..[IL]...L	EGPLLLTL	530	538	8	EEEBBEEB
PF00104	Hormone_recep	L..L...[ST]	LATLRDRS	498	506	8	BBEBEEEB
PF00104	Hormone_recep	L..L...[ST]	LLTLGIAS	534	542	8	BEEBEBEE
PF11976	Rad60-SLD	E.{0,2}II	EII	606	609	3	EBE
PF11976	Rad60-SLD	[IV].L[ST]	IQLS	487	491	4	BEEB
PF13499	EF-hand_7	[KR]...[AGS]..L	RAIDGKLL	325	333	8	EBBEEEBB
PF13499	EF-hand_7	[KR]...[AGS]..L	KLMAGIKL	468	476	8	EBBEEBEB
PF13499	EF-hand_7	[KR]...[AGS]..L	RSSASANL	504	512	8	EBEEEEEB
PF13499	EF-hand_7	[AS]...[IM]..K	ADATMALK	569	577	8	BBEEEEEE
PF13499	EF-hand_7	[AS]...[IM]..K	AHKEIISK	603	611	8	BEEEBEEE
PF14604	SH3_9	P.{0,1}P.{1,2}P	PDPTP	451	456	5	EEEEE
PF14604	SH3_9	P.{0,1}P.{1,2}P	PPPP	662	666	4	EEEE
PF14604	SH3_9	P.{0,2}P.P.{1,2}P	PAAPDPTP	448	456	8	EEBEEEEE
PF14604	SH3_9	P..P.P	PAAPDP	448	454	6	EEBEEE
PF14604	SH3_9	PS.{1,2}P	PSESP	154	159	5	EEEEE
PF00573	Ribosomal_L4	RPN	RPN	170	173	3	EEE
PF00018	SH3_1	PP.{0,2}P	PPPP	662	666	4	EEEE
PF00018	SH3_1	P.{0,1}P.{1,2}P	PDPTP	451	456	5	EEEEE
PF00018	SH3_1	P.{0,1}P.{1,2}P	PPPP	662	666	4	EEEE
PF00018	SH3_1	P.{0,1}P.{0,2}P	PDPTP	451	456	5	EEEEE
PF00018	SH3_1	P.{0,1}P.{0,2}P	PPPP	662	666	4	EEEE
PF04212	MIT	L...[FL]..L	LTSSFAQL	146	154	8	BBEEBEEB
PF13499	EF-hand_7	K..I...R	KVQIDELR	576	584	8	EEEBEEBE
PF00573	Ribosomal_L4	RPN	RPN	170	173	3	EEE
PF04722	Ssu72	SP.{1,2}S	SPAQS	157	162	5	EEBEE
PF04722	Ssu72	SP.{1,2}S	SPLYS	273	278	5	EBBEE
PF04722	Ssu72	SP.{1,2}S	SPNYS	654	659	5	EEEEE
PF07653	SH3_2	PP.{0,1}P	PPPP	662	666	4	EEEE
PF07653	SH3_2	RP.{0,1}P.{0,1}P.{0,1}P	RPPPP	661	666	5	EEEEE
PF00400	WD40	G.A.[AS]	GNADA	567	572	5	EEBBE
PF00400	WD40	E.DV.S	ERDVHS	95	101	6	EEEBEE
PF14604	SH3_9	P.{0,2}P.{1,2}P	PAAPDP	448	454	6	EEBEEE
PF14604	SH3_9	P.{0,2}P.{1,2}P	PPPP	662	666	4	EEEE
PF14604	SH3_9	LPS	LPS	70	73	3	BEE
PF14604	SH3_9	LPS	LPS	153	156	3	BEE
PF14604	SH3_9	P..P.{1,2}S	PPPPTFS	662	669	7	EEEEEBE
PF00397	WW	[ST].P..P	SAPAAP	446	452	6	EEEEBE
PF05743	UEV	P.AP	PAAP	448	452	4	EEBE

## Sheet: Sigma1-like-protein
Title:Predicted motifs information of Sigma1-like-protein in GCRV GD108
Pfam.No	Domain Name	Motif Pattern	Motif	Pos_Start	Pos_End	Length	SA
PF00514	Arm	[HKR].[KR][KR]	KDRK	129	133	4	EEEE
PF00147	Fibrinogen_C	GPR	GPR	415	418	3	EEE
PF00514	Arm	[KR].[KR][KR]	KDRK	129	133	4	EEEE
PF00244	2014-03-03	R.{0,2}S.P	RSFP	139	143	4	EEEE
PF00244	2014-03-03	R.{0,2}S.P	RSWP	241	245	4	EEEE
PF00244	2014-03-03	R.{0,2}S.P	RVSTP	250	255	5	BBEEE
PF00244	2014-03-03	[HR]S.P	RSFP	139	143	4	EEEE
PF00244	2014-03-03	[HR]S.P	RSWP	241	245	4	EEEE
PF00498	FHA	VT..D	VTSLD	53	58	5	BEEBE
PF00514	Arm	[KR][KR].[AGS]	RRLA	116	120	4	EEBB
PF00514	Arm	[KR][KR].[AGS]	RRWS	458	462	4	EEBE
PF00514	Arm	[KR].[KR][KR]	KDRK	129	133	4	EEEE
PF00244	2014-03-03	[HR]S.P	RSFP	139	143	4	EEEE
PF00244	2014-03-03	[HR]S.P	RSWP	241	245	4	EEEE
PF00630	Filamin	[ST]..[ST][ST]	TPRST	487	492	5	BBEEE
PF00630	Filamin	S.{0,2}S.{1,2}L	SLSGVL	225	231	6	EBEEEB
PF00630	Filamin	S.{0,2}S.{1,2}L	SGRSWPL	239	246	7	BEEEEEB
PF00595	PDZ	[KR].[ST].V	RLTQV	59	64	5	EBEEB
PF00595	PDZ	[DE]T.[LV]	ETDL	343	347	4	EEEB
PF00856	SET	[KR].[KR]K	KDRK	129	133	4	EEEE
PF00856	SET	[KR].[HKR][KR]	KDRK	129	133	4	EEEE
PF00017	SH2	[DE]E[IV]	EEI	30	33	3	EEB
PF00790	VHS	D[DE]..[LM]	DDIEL	480	485	5	EEBEB
PF00790	VHS	D..[LM][LV]	DKHLL	462	467	5	EEEBB
PF00023	Ank	P.{0,2}T.P	PRVTIP	416	422	6	EEBEBB
PF00385	Chromo	[HR][KR][AS]	RRA	423	426	3	EEB
PF00385	Chromo	A.K[ST]	AEKT	203	207	4	EEEE
PF01399	PCI	[ST]..[FL]...[IL]	SLSLSGVL	223	231	8	BBEBEEEB
PF01399	PCI	[ST]..[FL]...[IL]	SWPLTLDL	242	250	8	EEEBEBBB
PF00134	Cyclin_N	[KR][KR]L	RRL	116	119	3	EEB
PF00134	Cyclin_N	[KR][KR]L	RKL	131	134	3	EEB
PF00595	PDZ	[WY]..[ST].[ILV]	YDHTGV	257	263	6	BEEEEE
PF00104	Hormone_recep	E..[IL]...L	EDDIELVL	479	487	8	EEEBEBBB
PF00104	Hormone_recep	[IL]...L..[DE]	LETDLSLE	342	350	8	BEEEBEBE
PF00104	Hormone_recep	N...L..L	NDGGLQAL	335	343	8	EEBBBEEB
PF00069	Pkinase	R..[AS][FI]	REEAF	445	450	5	EEEBB
PF00069	Pkinase	R.[KR]..[IV]	RWKFGV	366	372	6	EBEBBE
PF00705	PCNA_N	TL[DE]	TLD	22	25	3	EBE
PF00572	Ribosomal_L13	PR.T	PRVT	416	420	4	EEBE
PF00572	Ribosomal_L13	PR.T	PRST	488	492	4	BEEE
PF01192	RNA_pol_Rpb6	G[ST]..V	GSSSV	192	197	5	BEEEB
PF13365	Trypsin_2	VEQ	VEQ	39	42	3	BEE
PF13365	Trypsin_2	VEQ	VEQ	63	66	3	BEE
PF07686	V-set	Y..S...D	YVGSSSVD	190	198	8	EBBEEEBE
PF07714	Pkinase_Tyr	E..GE	EELGE	319	324	5	EEBEE
PF00102	Y_phosphatase	[DE]EY	DEY	493	496	3	EEB
PF07686	V-set	D.[AGS][FL]	DLGL	297	301	4	BEEE
PF07686	V-set	D.[AGS][FL]	DGGL	341	345	4	EEBE
PF07686	V-set	D.[AGS][FL]	DLSL	350	354	4	EEEE

## Sheet: S8
Title:Predicted motifs information of S8 in GCRV GD108
Pfam.No	Domain Name	Motif Pattern	Motif	Pos_Start	Pos_End	Length	SA
PF00514	Arm	K[KR].[KR]	KKRK	238	242	4	EBBE
PF00514	Arm	[HKR].[KR][KR]	KKRK	238	242	4	EBBE
PF00514	Arm	[KR][KR].[KR]	KKRK	238	242	4	EBBE
PF00514	Arm	[KR].[KR][KR]	KKRK	238	242	4	EBBE
PF00244	2014-03-03	R[AS].S	RALS	206	210	4	BEBE
PF00514	Arm	[KR][KR].[KR]	KKRK	238	242	4	EBBE
PF00514	Arm	[KR].[KR][KR]	KKRK	238	242	4	EBBE
PF00244	2014-03-03	R[AS].S	RALS	206	210	4	BEBE
PF00595	PDZ	[DE]T.[LV]	DTLV	338	342	4	BEEE
PF00856	SET	[KR].[KR]K	KKRK	238	242	4	EBBE
PF00856	SET	[KR].[HKR][KR]	KKRK	238	242	4	EBBE
PF00514	Arm	[KR][KR].[KR]	KKRK	238	242	4	EBBE
PF00514	Arm	[KR][KR][KR][KR]	KKRK	238	242	4	EBBE
PF08007	Cupin_4	QHI.KP	QHISKP	176	182	6	BEBEEB
PF01399	PCI	[ST]..[FL]...[IL]	TEQFTFNL	62	70	8	EBEEBEEE
PF00125	Histone	RT.YGF	RTYYGF	227	233	6	EBBEBE
PF00104	Hormone_recep	[IL]...L..[DE]	LTGRLGPD	219	227	8	EBEBEEBB
PF00104	Hormone_recep	L..L...[ST]	LIYLASLT	213	221	8	BEEBEEEB
PF00705	PCNA_N	TL[DE]	TLD	119	122	3	BEE
PF00595	PDZ	NSR	NSR	107	110	3	EEE
PF04386	SspB	A..D..Y	ASPDWQY	270	277	7	BEEBEEE
PF07714	Pkinase_Tyr	[DE].[FY]..[FI]	EAYQSI	188	194	6	EEEEEB

[truncated: 1 more sheets: S11]
