# Supplementary material for: Prediction of GCRV virus-host protein interactome based on structural motif-domain interactions
Source: BMC Bioinformatics. 2017 Mar 2;18:145. doi: 10.1186/s12859-017-1500-8 (PMC5335770; doi:10.1186/s12859-017-1500-8)
Supplement: Additional file 2: Table S2. — Information for predicted motifs information of proteins in GCRV GD108 based on iELM database. (XLSX 88 kb) [file 12859_2017_1500_MOESM2_ESM.xlsx]

## Sheet: VP1
Title:Predicted iELM motifs information of VP1 protein in GCRV GD108
Pfam.No	Domain Name	Motif Pattern	MotifName	Motif	Pos_Start	Pos_End	Length	SA
PF00675	Peptidase_M16	(.RK)|(RR[^KR])	CLV_NRD_NRD_1	KRK	21	24	3	EEE
PF00675	Peptidase_M16	(.RK)|(RR[^KR])	CLV_NRD_NRD_1	RRS	471	474	3	BEE
PF00675	Peptidase_M16	(.RK)|(RR[^KR])	CLV_NRD_NRD_1	LRK	478	481	3	BEE
PF00675	Peptidase_M16	(.RK)|(RR[^KR])	CLV_NRD_NRD_1	LRK	536	539	3	BEE
PF00675	Peptidase_M16	(.RK)|(RR[^KR])	CLV_NRD_NRD_1	RRW	624	627	3	EEB
PF00675	Peptidase_M16	(.RK)|(RR[^KR])	CLV_NRD_NRD_1	RRL	768	771	3	EBE
PF00675	Peptidase_M16	(.RK)|(RR[^KR])	CLV_NRD_NRD_1	RRL	771	774	3	EEB
PF00675	Peptidase_M16	(.RK)|(RR[^KR])	CLV_NRD_NRD_1	KRK	918	921	3	EEE
PF00082	Peptidase_S8	R.[RK]R.	CLV_PCSK_FUR_1	RLRRL	769	774	5	BEEEB
PF00082	Peptidase_S8	KR.	CLV_PCSK_PC1ET2_1	KRK	21	24	3	EEE
PF00082	Peptidase_S8	KR.	CLV_PCSK_PC1ET2_1	KRT	374	377	3	EEB
PF00082	Peptidase_S8	KR.	CLV_PCSK_PC1ET2_1	KRK	918	921	3	EEE
PF00082	Peptidase_S8	KR.	CLV_PCSK_PC1ET2_1	KRL	936	939	3	EEE
PF00082	Peptidase_S8	[RK].[AILMFV][LTKF].	CLV_PCSK_SKI1_1	RSIFS	472	477	5	EEBBE
PF00082	Peptidase_S8	[RK].[AILMFV][LTKF].	CLV_PCSK_SKI1_1	KSLLK	484	489	5	EEBBE
PF00082	Peptidase_S8	[RK].[AILMFV][LTKF].	CLV_PCSK_SKI1_1	RRLKE	771	776	5	EEBEE
PF00082	Peptidase_S8	[RK].[AILMFV][LTKF].	CLV_PCSK_SKI1_1	KKAFT	949	954	5	EEEBE
PF00082	Peptidase_S8	[RK].[AILMFV][LTKF].	CLV_PCSK_SKI1_1	RMLLQ	1057	1062	5	EBEBE
PF00244	41701	R.[^P]([ST])[^P]P	LIG_14-3-3_1	RKGTVP	537	543	6	EEEEBE
PF00244	41701	R..[^P]([ST])[IVLM].	LIG_14-3-3_2	REIDTVM	685	692	7	EEBEEBB
PF00244	41701	[RHK][STALV].([ST]).[PESRDIFTQ]	LIG_14-3-3_3	HTSSNE	524	530	6	BEEEEE
PF00244	41701	[RHK][STALV].([ST]).[PESRDIFTQ]	LIG_14-3-3_3	KAFTFP	950	956	6	EEBEBE
PF00244	41701	[RHK][STALV].([ST]).[PESRDIFTQ]	LIG_14-3-3_3	KLWSQD	1072	1078	6	EBBBEE
PF00244	41701	[RHK][STALV].([ST]).[PESRDIFTQ]	LIG_14-3-3_3	KLHTLQ	1218	1224	6	EBBEBE
PF00134	Cyclin_N	[RK].L.{0,1}[FYLIVMP]	DOC_CYCLIN_1	RDLSL	297	302	5	EBEEB
PF00134	Cyclin_N	[RK].L.{0,1}[FYLIVMP]	DOC_CYCLIN_1	KSLL	484	488	4	EEBB
PF00134	Cyclin_N	[RK].L.{0,1}[FYLIVMP]	DOC_CYCLIN_1	KELPM	774	779	5	EEBEB
PF00134	Cyclin_N	[RK].L.{0,1}[FYLIVMP]	DOC_CYCLIN_1	RMLL	1057	1061	4	EBEB
PF00498	FHA	..(T)..[ILV].	LIG_FHA_1	ISTRDLS	294	301	7	BEEEBEE
PF00498	FHA	..(T)..[ILV].	LIG_FHA_1	AMTAGIS	347	354	7	BBEBEEE
PF00498	FHA	..(T)..[ILV].	LIG_FHA_1	ISTQTLG	406	413	7	EEBEEEE
PF00498	FHA	..(T)..[ILV].	LIG_FHA_1	PGTTHIT	545	552	7	BEEEEBE
PF00498	FHA	..(T)..[ILV].	LIG_FHA_1	SDTALIG	702	709	7	EEEEBBB
PF00498	FHA	..(T)..[ILV].	LIG_FHA_1	RNTPLLT	902	909	7	EEBEBBE
PF00498	FHA	..(T)..[ILV].	LIG_FHA_1	TRTTGIT	1026	1033	7	BEEEEBE
PF00498	FHA	..(T)..[ILV].	LIG_FHA_1	VATIAVD	1145	1152	7	EBEBEBE
PF00498	FHA	..(T)..[ILV].	LIG_FHA_1	DVTDGVI	1202	1209	7	BBEEEEB
PF00498	FHA	..(T)..[ILV].	LIG_FHA_1	PTTEPLI	1225	1232	7	BEEEEBB
PF00498	FHA	..(T)..[DE].	LIG_FHA_2	RKTYGDI	22	29	7	EEBBEEB
PF00498	FHA	..(T)..[DE].	LIG_FHA_2	MDTVNER	365	372	7	BEEEEEE
PF00498	FHA	..(T)..[DE].	LIG_FHA_2	TQTLGDD	408	415	7	BEEEEEE
PF00498	FHA	..(T)..[DE].	LIG_FHA_2	ADTPVEM	845	852	7	EEBEBEB
PF00069	Pkinase	[KR]{0,2}[KR].{0,2}[KR].{2,4}[ILVM].[ILVF]	DOC_MAPK_1	KRKGIEKMLF	918	928	10	EEEEBEBBBB
PF00069	Pkinase	[KR]{0,2}[KR].{0,2}[KR].{2,4}[ILVM].[ILVF]	DOC_MAPK_1	KRLGRDWLQI	936	946	10	EEEBEEBBBB
PF00069	Pkinase	[KR]{0,2}[KR].{0,2}[KR].{2,4}[ILVM].[ILVF]	DOC_MAPK_1	RLNKLHTLQF	1215	1225	10	EBEEBBEBEB
PF00069	Pkinase	F.FP	DOC_MAPK_2	FTFP	952	956	4	BEBE
PF00017	SH2	(Y).N.	LIG_SH2_GRB2	YNNG	1178	1182	4	BEEE
PF00017	SH2	(Y)[QDEVAIL][DENPYHI][IPVGAHS]	LIG_SH2_SRC	YQHA	417	421	4	BEEE
PF00017	SH2	(Y)[VLTFIC]..	LIG_SH2_STAT5	YFGV	463	467	4	BBEE
PF00017	SH2	(Y)[VLTFIC]..	LIG_SH2_STAT5	YTEA	1139	1143	4	BEEB
PF00018	SH3_1	...[PV]..P	LIG_SH3_3	LMGPGEP	338	345	7	BBEEEEE
PF00018	SH3_1	...[PV]..P	LIG_SH3_3	GTVPGVP	539	546	7	EEBEEBB
PF00917	MATH	[PA][^P][^FYWIL]S[^P]	DOC_USP7_1	PNQSD	697	702	5	BEEEE
PF00917	MATH	[PA][^P][^FYWIL]S[^P]	DOC_USP7_1	PLTSK	932	937	5	EBEEE
PF00917	MATH	[PA][^P][^FYWIL]S[^P]	DOC_USP7_1	AVDSY	1149	1154	5	EBEEB
PF00917	MATH	[PA][^P][^FYWIL]S[^P]	DOC_USP7_1	PNESW	1237	1242	5	EEEEB
PF00397	WW	...([ST])P.	DOC_WW_Pin1_4	NEDSPL	138	144	6	EEEEEB
PF00397	WW	...([ST])P.	DOC_WW_Pin1_4	HYDTPS	227	233	6	BBEEBE
PF00397	WW	...([ST])P.	DOC_WW_Pin1_4	SGSTPA	384	390	6	BBEBEE
PF00397	WW	...([ST])P.	DOC_WW_Pin1_4	PFVTPS	792	798	6	EBEEBE
PF00397	WW	...([ST])P.	DOC_WW_Pin1_4	PADTPV	844	850	6	BEEBEB
PF00397	WW	...([ST])P.	DOC_WW_Pin1_4	FRNTPL	901	907	6	EEEBEB
PF00397	WW	...([ST])P.	DOC_WW_Pin1_4	WTWTPS	1093	1099	6	BEBEBE
PF00397	WW	...([ST])P.	DOC_WW_Pin1_4	ESGTPI	1245	1251	6	EEEEBB
PF00069	Pkinase	S..([ST])...	MOD_CK1_1	SGKTSEP	33	40	7	EEEEEEE
PF00069	Pkinase	S..([ST])...	MOD_CK1_1	SQHTLQG	97	104	7	EEBEBEE
PF00069	Pkinase	S..([ST])...	MOD_CK1_1	SKISTRD	292	299	7	BEBEEEB
PF00069	Pkinase	S..([ST])...	MOD_CK1_1	SDISTQT	404	411	7	EEEEBEE
PF00069	Pkinase	S..([ST])...	MOD_CK1_1	SSSSGGM	443	450	7	BBEEEEB
PF00069	Pkinase	S..([ST])...	MOD_CK1_1	SIFSQLR	473	480	7	EBBEEBE
PF00069	Pkinase	...([ST])..E	MOD_CK2_1	VMDTVNE	364	371	7	BBEEEEE
PF00069	Pkinase	...([ST])..E	MOD_CK2_1	IHTSSNE	523	530	7	BBEEEEE
PF00069	Pkinase	...([ST])..E	MOD_CK2_1	PADTPVE	844	851	7	BEEBEBE
PF00069	Pkinase	...([ST])..E	MOD_CK2_1	PTLSRVE	955	962	7	EEBEEEE
PF00069	Pkinase	...([ST])..E	MOD_CK2_1	PYSTADE	962	969	7	EBBEBEE
PF00535	Glycos_transf_2	(W)..W	MOD_CMANNOS	WVRW	80	84	4	BEEB
PF00069	Pkinase	...([ST])...[ST]	MOD_GSK3_1	RILSGKTS	30	38	8	EBBEEEEE
PF00069	Pkinase	...([ST])...[ST]	MOD_GSK3_1	DKKSGVGT	47	55	8	EEEEBBBB
PF00069	Pkinase	...([ST])...[ST]	MOD_GSK3_1	KGRTFPWS	148	156	8	EEBEBEBB
PF00069	Pkinase	...([ST])...[ST]	MOD_GSK3_1	NAMTAGIS	346	354	8	EBBEBEEE
PF00069	Pkinase	...([ST])...[ST]	MOD_GSK3_1	YKRTQVRS	373	381	8	BEEBEBEB
PF00069	Pkinase	...([ST])...[ST]	MOD_GSK3_1	PQWSDIST	401	409	8	BEBEEEEB
PF00069	Pkinase	...([ST])...[ST]	MOD_GSK3_1	LRKTGDKS	478	486	8	BEEEEEEE
PF00069	Pkinase	...([ST])...[ST]	MOD_GSK3_1	VPGTTHIT	544	552	8	BBEEEEBE
PF00069	Pkinase	...([ST])...[ST]	MOD_GSK3_1	PIPTGTYT	568	576	8	EBEEEEBB
PF00069	Pkinase	...([ST])...[ST]	MOD_GSK3_1	FFNTFRQS	630	638	8	BBEEBBEE
PF00069	Pkinase	...([ST])...[ST]	MOD_GSK3_1	AIPTPNQS	693	701	8	EBBBBEEE
PF00069	Pkinase	...([ST])...[ST]	MOD_GSK3_1	FGGSSSLT	750	758	8	EEEBEBBB
PF00069	Pkinase	...([ST])...[ST]	MOD_GSK3_1	IQRSMDWT	817	825	8	BBEBEEBE
PF00069	Pkinase	...([ST])...[ST]	MOD_GSK3_1	FRNTPLLT	901	909	8	EEEBEBBE
PF00069	Pkinase	...([ST])...[ST]	MOD_GSK3_1	DTRTTGIT	1025	1033	8	BBEEEEBE
PF00069	Pkinase	...([ST])...[ST]	MOD_GSK3_1	KLWSQDGT	1072	1080	8	EBBBEEBE
PF00069	Pkinase	...([ST])...[ST]	MOD_GSK3_1	ESGTPICT	1245	1253	8	EEEEBBBB
PF02516	STT3	.(N)[^P][ST]..	MOD_N-GLC_1	PNQSDS	697	703	6	BEEEEE
PF02516	STT3	.(N)[^P][ST]..	MOD_N-GLC_1	PNESWI	1237	1243	6	EEEEBB
PF00454	PI3_PI4_kinase	...([ST])Q..	MOD_PIKK_1	YKRTQVR	373	380	7	BEEBEBE
PF00454	PI3_PI4_kinase	...([ST])Q..	MOD_PIKK_1	DISTQTL	405	412	7	EEEBEEE
PF00454	PI3_PI4_kinase	...([ST])Q..	MOD_PIKK_1	SIFSQLR	473	480	7	EBBEEBE
PF00454	PI3_PI4_kinase	...([ST])Q..	MOD_PIKK_1	THITQMG	548	555	7	EEBEEBB
PF00454	PI3_PI4_kinase	...([ST])Q..	MOD_PIKK_1	TGGTQLT	738	745	7	BEEEEBE
PF00069	Pkinase	R.R..([ST])[^P]..	MOD_PKB_1	RLRKGTVPG	535	544	9	EBEEEEBEE
PF00069	Pkinase	.[DE].([ST])[ILFWMVA]..	MOD_PLK	QDWTVST	73	80	7	EEBEBEE
PF00069	Pkinase	.[DE].([ST])[ILFWMVA]..	MOD_PLK	RDLSLQS	297	304	7	EBEEBBE
PF00069	Pkinase	.[DE].([ST])[ILFWMVA]..	MOD_PLK	GDKSLLK	482	489	7	EEEEBBE
PF00069	Pkinase	.[DE].([ST])[ILFWMVA]..	MOD_PLK	RDASIRM	1052	1059	7	EEBEBEB
PF00017	SH2	[ILV].(Y)..[ILV]	LIG_TYR_ITIM	LEYFGV	461	467	6	EEBBEE
PF00928	Adap_comp_sub	Y..[LMVIF]	TRG_ENDOCYTIC_2	YGDI	25	29	4	BEEB
PF00928	Adap_comp_sub	Y..[LMVIF]	TRG_ENDOCYTIC_2	YFGV	463	467	4	BBEE
PF00928	Adap_comp_sub	Y..[LMVIF]	TRG_ENDOCYTIC_2	YREI	684	688	4	BEEB
PF00928	Adap_comp_sub	Y..[LMVIF]	TRG_ENDOCYTIC_2	YQDL	1084	1088	4	BEEB
PF00928	Adap_comp_sub	Y..[LMVIF]	TRG_ENDOCYTIC_2	YKLV	1166	1170	4	BEEB
PF01217	Clat_adaptor_s	[DERQ]...L[LVI]	TRG_LysEnd_APsAcLL_1	EDSPLL	139	145	6	EEEEBB
PF01217	Clat_adaptor_s	[DERQ]...L[LVI]	TRG_LysEnd_APsAcLL_1	RNTPLL	902	908	6	EEBEBB
PF00514	Arm	[KR][KR].{7,15}[^DE]((K[RK])|(RK))(([^DE][KR])|([KR][^DE]))[^DE]	TRG_NLS_Bipartite_1	KRLGRDWLQINTKKKAF	936	953	17	EEEBEEBBBBEEEEEEB
PF00514	Arm	[^DE]((K[RK])|(RK))(([^DE][KR])|([KR][^DE]))(([PKR])|([^DE][DE]))	TRG_NLS_MonoExtC_3	CKRKGIE	917	924	7	BEEEEBE
PF02485	Branch	[ED]{0,3}.(S)[GA].	MOD_GlcNHglycan	LSGK	32	36	4	BEEE
PF02485	Branch	[ED]{0,3}.(S)[GA].	MOD_GlcNHglycan	KSGV	49	53	4	EEBB
PF02485	Branch	[ED]{0,3}.(S)[GA].	MOD_GlcNHglycan	RSGR	379	383	4	EBEB
PF02485	Branch	[ED]{0,3}.(S)[GA].	MOD_GlcNHglycan	PSGS	383	387	4	EBBE
PF02485	Branch	[ED]{0,3}.(S)[GA].	MOD_GlcNHglycan	SSGG	445	449	4	EEEE
PF02485	Branch	[ED]{0,3}.(S)[GA].	MOD_GlcNHglycan	QSAR	636	640	4	EEBE
PF02485	Branch	[ED]{0,3}.(S)[GA].	MOD_GlcNHglycan	MSGN	663	667	4	EEEE
PF02485	Branch	[ED]{0,3}.(S)[GA].	MOD_GlcNHglycan	PSAY	1088	1092	4	EEEB
PF02485	Branch	[ED]{0,3}.(S)[GA].	MOD_GlcNHglycan	ESGT	1245	1249	4	EEEE
PF02485	Branch	[ED]{0,3}.(S)[GA].	MOD_GlcNHglycan	LSAG	1255	1259	4	EEBE
PF01048	PNP_UDP_1	[ED]{0,3}.(S)[GA].	MOD_GlcNHglycan	LSGK	32	36	4	BEEE
PF01048	PNP_UDP_1	[ED]{0,3}.(S)[GA].	MOD_GlcNHglycan	KSGV	49	53	4	EEBB
PF01048	PNP_UDP_1	[ED]{0,3}.(S)[GA].	MOD_GlcNHglycan	RSGR	379	383	4	EBEB
PF01048	PNP_UDP_1	[ED]{0,3}.(S)[GA].	MOD_GlcNHglycan	PSGS	383	387	4	EBBE
PF01048	PNP_UDP_1	[ED]{0,3}.(S)[GA].	MOD_GlcNHglycan	SSGG	445	449	4	EEEE
PF01048	PNP_UDP_1	[ED]{0,3}.(S)[GA].	MOD_GlcNHglycan	QSAR	636	640	4	EEBE
PF01048	PNP_UDP_1	[ED]{0,3}.(S)[GA].	MOD_GlcNHglycan	MSGN	663	667	4	EEEE
PF01048	PNP_UDP_1	[ED]{0,3}.(S)[GA].	MOD_GlcNHglycan	PSAY	1088	1092	4	EEEB
PF01048	PNP_UDP_1	[ED]{0,3}.(S)[GA].	MOD_GlcNHglycan	ESGT	1245	1249	4	EEEE
PF01048	PNP_UDP_1	[ED]{0,3}.(S)[GA].	MOD_GlcNHglycan	LSAG	1255	1259	4	EEBE
PF00069	Pkinase	[RK]..(S)[VI]..	MOD_PK_1	RDASIRM	1052	1059	7	EEBEBEB
PF00069	Pkinase	[RK][RK].([ST])[^P]..	MOD_PKA_1	KRKTYGD	21	28	7	EEEBBEE
PF00069	Pkinase	[RK][RK].([ST])[^P]..	MOD_PKA_1	RKGTVPG	537	544	7	EEEEBEE
PF00069	Pkinase	.R.([ST])[^P]..	MOD_PKA_2	KRKTYGD	21	28	7	EEEBBEE
PF00069	Pkinase	.R.([ST])[^P]..	MOD_PKA_2	LRKTGDK	478	485	7	BEEEEEE
PF00069	Pkinase	.R.([ST])[^P]..	MOD_PKA_2	TRTTGIT	1026	1033	7	BEEEEBE
PF00069	Pkinase	.R.([ST])[^P]..	MOD_PKA_2	VRESGTP	1243	1250	7	BEEEEEB
PF00069	Pkinase	...([ST])P..	MOD_ProDKin_1	NEDSPLL	138	145	7	EEEEEBB
PF00069	Pkinase	...([ST])P..	MOD_ProDKin_1	HYDTPSM	227	234	7	BBEEBEE
PF00069	Pkinase	...([ST])P..	MOD_ProDKin_1	PFVTPSF	792	799	7	EBEEBEE
PF00069	Pkinase	...([ST])P..	MOD_ProDKin_1	PADTPVE	844	851	7	BEEBEBE
PF00069	Pkinase	...([ST])P..	MOD_ProDKin_1	FRNTPLL	901	908	7	EEEBEBB
PF00069	Pkinase	...([ST])P..	MOD_ProDKin_1	WTWTPST	1093	1100	7	BEBEBEE
PF00069	Pkinase	...([ST])P..	MOD_ProDKin_1	ESGTPIC	1245	1252	7	EEEEBBB
PF00400	WD40	([LIVMFYWPR]R[^YFWDE]{0,1}R)|(R[^YFWDE]{0,1}R[LIVMFYWPR])	TRG_ER_diArg_1	RRW	624	627	3	EEB
PF00400	WD40	([LIVMFYWPR]R[^YFWDE]{0,1}R)|(R[^YFWDE]{0,1}R[LIVMFYWPR])	TRG_ER_diArg_1	RRLR	768	772	4	EBEE
PF04695	Pex14_N	F...[WF]	TRG_PEX_2	FERQW	318	323	5	BEEEB
PF00656	Peptidase_C14	[DSTE][^P][^DEWHFYC]D[GSAN]	CLV_C14_Caspase3-7	DVTDG	1202	1207	5	BBEEE
PF00069	Pkinase	[FLM][^P][^P]([ST])[^DEP][^DE]	MOD_NEK2_1	FGGSSS	750	756	6	EEEBEB
PF00069	Pkinase	[FLM][^P][^P]([ST])[^DEP][^DE]	MOD_NEK2_1	MDWTGL	821	827	6	EEBEEB
PF00069	Pkinase	[FLM][^P][^P]([ST])[^DEP][^DE]	MOD_NEK2_1	LSDTLG	987	993	6	BEEEBE
PF01111	CKS	[MPVLIFWYQ].(T)P..	DOC_CKS1_1	YDTPSM	228	234	6	BEEBEE
PF01111	CKS	[MPVLIFWYQ].(T)P..	DOC_CKS1_1	FVTPSF	793	799	6	BEEBEE
IPR017986	IPR017986	[EDSTY].{0,4}[VIPLA][TSDEKR][ILVA]	LIG_WD40_WDR5_2	STRDLSL	295	302	7	EEEBEEB
IPR017986	IPR017986	[EDSTY].{0,4}[VIPLA][TSDEKR][ILVA]	LIG_WD40_WDR5_2	TFPTL	953	958	5	EBEEB
IPR017986	IPR017986	[EDSTY].{0,4}[VIPLA][TSDEKR][ILVA]	LIG_WD40_WDR5_2	TRTTGITA	1026	1034	8	BEEEEBEB
IPR017986	IPR017986	[EDSTY].{0,4}[VIPLA][TSDEKR][ILVA]	LIG_WD40_WDR5_2	DASI	1053	1057	4	EBEB
IPR017986	IPR017986	[EDSTY].{0,4}[VIPLA][TSDEKR][ILVA]	LIG_WD40_WDR5_2	YQDLPSA	1084	1091	7	BEEBEEE
IPR017986	IPR017986	[EDSTY].{0,4}[VIPLA][TSDEKR][ILVA]	LIG_WD40_WDR5_2	EAGNVATI	1141	1149	8	EBEEEBEB
IPR017986	IPR017986	[EDSTY].{0,4}[VIPLA][TSDEKR][ILVA]	LIG_WD40_WDR5_2	YNNGAPEL	1178	1186	8	BEEEBEBB
IPR017986	IPR017986	[EDSTY].{0,4}[VIPLA][TSDEKR][ILVA]	LIG_WD40_WDR5_2	TLPLSA	1252	1258	6	BBEEEB
PF00149	Metallophos	L.[LIVAPM]P	DOC_PP2B_2	LNAP	11	15	4	BEEE
PF13499	EF_hand_7	L.[LIVAPM]P	DOC_PP2B_2	LNAP	11	15	4	BEEE
PF02991	Atg8	[EDST].{0,2}[WFY]..[ILV]	LIG_LIR_Gen_1	EYFGV	462	467	5	EBBEE
PF02991	Atg8	[EDST].{0,2}[WFY]..[ILV]	LIG_LIR_Gen_1	SIFSQL	473	479	6	EBBEEB
PF02991	Atg8	[EDST].{0,2}[WFY]..[ILV]	LIG_LIR_Gen_1	TRYREI	682	688	6	EBBEEB
PF02991	Atg8	[EDST].{0,2}[WFY]..[ILV]	LIG_LIR_Gen_1	SMDWTGL	820	827	7	BEEBEEB
PF02991	Atg8	[EDST].{0,2}[WFY]..[ILV]	LIG_LIR_Gen_1	TFPTL	953	958	5	EBEEB
PF02991	Atg8	[EDST].{0,2}[WFY]..[ILV]	LIG_LIR_Gen_1	EYKLV	1165	1170	5	EBEEB
PF02991	Atg8	[EDST].{0,2}[WFY]..P	LIG_LIR_Apic_2	SFLFDRP	797	804	7	EEBBEEE
PF02991	Atg8	[EDST].{0,2}[WFY]..[ILVFY]	LIG_LIR_Nem_3	EYFGV	462	467	5	EBBEE
PF02991	Atg8	[EDST].{0,2}[WFY]..[ILVFY]	LIG_LIR_Nem_3	SIFSQL	473	479	6	EBBEEB
PF02991	Atg8	[EDST].{0,2}[WFY]..[ILVFY]	LIG_LIR_Nem_3	TRYREI	682	688	6	EBBEEB
PF02991	Atg8	[EDST].{0,2}[WFY]..[ILVFY]	LIG_LIR_Nem_3	SMDWTGL	820	827	7	BEEBEEB
PF02991	Atg8	[EDST].{0,2}[WFY]..[ILVFY]	LIG_LIR_Nem_3	TFPTL	953	958	5	EBEEB
PF02991	Atg8	[EDST].{0,2}[WFY]..[ILVFY]	LIG_LIR_Nem_3	EYKLV	1165	1170	5	EBEEB

## Sheet: VP2
Title:Predicted iELM motifs information of VP2 protein in GCRV GD108
Pfam.No	Domain Name	Motif Pattern	MotifName	Motif	Pos_Start	Pos_End	Length	SA
PF00675	Peptidase_M16	(.RK)|(RR[^KR])	CLV_NRD_NRD_1	RRT	528	531	3	EEE
PF00675	Peptidase_M16	(.RK)|(RR[^KR])	CLV_NRD_NRD_1	RRI	644	647	3	EEB
PF00675	Peptidase_M16	(.RK)|(RR[^KR])	CLV_NRD_NRD_1	RRV	751	754	3	EEB
PF00675	Peptidase_M16	(.RK)|(RR[^KR])	CLV_NRD_NRD_1	WRK	840	843	3	BEE
PF00675	Peptidase_M16	(.RK)|(RR[^KR])	CLV_NRD_NRD_1	RRI	864	867	3	EEB
PF00675	Peptidase_M16	(.RK)|(RR[^KR])	CLV_NRD_NRD_1	VRK	938	941	3	BEE
PF00675	Peptidase_M16	(.RK)|(RR[^KR])	CLV_NRD_NRD_1	RRV	1013	1016	3	EEB
PF00675	Peptidase_M16	(.RK)|(RR[^KR])	CLV_NRD_NRD_1	RRY	1112	1115	3	EEB
PF00675	Peptidase_M16	(.RK)|(RR[^KR])	CLV_NRD_NRD_1	RRP	1223	1226	3	EBE
PF00675	Peptidase_M16	(.RK)|(RR[^KR])	CLV_NRD_NRD_1	RRV	1270	1273	3	EEE
PF00082	Peptidase_S8	R.[RK]R.	CLV_PCSK_FUR_1	RVRRV	81	86	5	EBEEB
PF00082	Peptidase_S8	[RK].[AILMFV][LTKF].	CLV_PCSK_SKI1_1	RQLKM	146	151	5	EEBEB
PF00082	Peptidase_S8	[RK].[AILMFV][LTKF].	CLV_PCSK_SKI1_1	KALFP	278	283	5	EEBBE
PF00082	Peptidase_S8	[RK].[AILMFV][LTKF].	CLV_PCSK_SKI1_1	RYLKA	417	422	5	EBBEE
PF00082	Peptidase_S8	[RK].[AILMFV][LTKF].	CLV_PCSK_SKI1_1	RRITG	644	649	5	EEBEB
PF00082	Peptidase_S8	[RK].[AILMFV][LTKF].	CLV_PCSK_SKI1_1	RRITV	864	869	5	EEBEB
PF00082	Peptidase_S8	[RK].[AILMFV][LTKF].	CLV_PCSK_SKI1_1	RKLFA	939	944	5	EEBBE
PF00082	Peptidase_S8	[RK].[AILMFV][LTKF].	CLV_PCSK_SKI1_1	KELTR	987	992	5	EEBEE
PF00082	Peptidase_S8	[RK].[AILMFV][LTKF].	CLV_PCSK_SKI1_1	RRFKL	1049	1054	5	EBBEE
PF00082	Peptidase_S8	[RK].[AILMFV][LTKF].	CLV_PCSK_SKI1_1	KQIKG	1252	1257	5	EEBEE
PF00244	2014-03-03	R.[^P]([ST])[^P]P	LIG_14-3-3_1	RQSTTP	964	970	6	EEEBEE
PF00244	2014-03-03	[RHK][STALV].([ST]).[PESRDIFTQ]	LIG_14-3-3_3	KTASSQ	139	145	6	EBBEEE
PF00244	2014-03-03	[RHK][STALV].([ST]).[PESRDIFTQ]	LIG_14-3-3_3	RSESYS	266	272	6	EBEEBB
PF00244	2014-03-03	[RHK][STALV].([ST]).[PESRDIFTQ]	LIG_14-3-3_3	RSATES	384	390	6	BEBBEE
PF02296	Alpha_adaptin_C	DP[FW]	LIG_AP2alpha_2	DPF	670	673	3	EEB
PF00400	WD40	.R..L..[LIVM].	DEG_APCC_DBOX_1	ERYGLGIIK	341	350	9	EEBEBEEBB
PF00134	Cyclin_N	[RK].L.{0,1}[FYLIVMP]	DOC_CYCLIN_1	RQLKM	146	151	5	EEBEB
PF00134	Cyclin_N	[RK].L.{0,1}[FYLIVMP]	DOC_CYCLIN_1	KALFP	278	283	5	EEBBE
PF00134	Cyclin_N	[RK].L.{0,1}[FYLIVMP]	DOC_CYCLIN_1	RKLF	939	943	4	EEBB
PF00498	FHA	..(T)..[ILV].	LIG_FHA_1	GSTSQVI	167	174	7	EBEEEBB
PF00498	FHA	..(T)..[ILV].	LIG_FHA_1	RRTRVIM	528	535	7	EEEEBBB
PF00498	FHA	..(T)..[ILV].	LIG_FHA_1	STTPEVR	966	973	7	EBEEEBB
PF00498	FHA	..(T)..[ILV].	LIG_FHA_1	ELTRRVE	988	995	7	EBEEBBE
PF00498	FHA	..(T)..[DE].	LIG_FHA_2	ISTSRDI	176	183	7	EEEEEEB
PF00498	FHA	..(T)..[DE].	LIG_FHA_2	DYTDVDR	332	339	7	EEEEBBE
PF00498	FHA	..(T)..[DE].	LIG_FHA_2	TATSTEH	690	697	7	EBEBEEB
PF00498	FHA	..(T)..[DE].	LIG_FHA_2	QSTTPEV	965	972	7	EEBEEEB
PF00498	FHA	..(T)..[DE].	LIG_FHA_2	TATQGDI	1034	1041	7	EBEEEEB
PF00498	FHA	..(T)..[DE].	LIG_FHA_2	DLTNDDL	1091	1098	7	EBBEEEB
PF00069	Pkinase	[KR]{0,2}[KR].{0,2}[KR].{2,4}[ILVM].[ILVF]	DOC_MAPK_1	RRITVQF	864	871	7	EEBEBEB
PF01753	zf-MYND	P.L.P	LIG_MYND_1	PLLVP	102	107	5	EBBEE
PF10378	RRM	.[ILVM]LG..P.	LIG_RRM_PRI_1	KILGAPPE	1141	1149	8	EBBEBEEE
PF00017	SH2	(Y)..Q	LIG_SH2_STAT3	YFQQ	1114	1118	4	BBEE
PF00017	SH2	(Y)..Q	LIG_SH2_STAT3	YVKQ	1250	1254	4	BBEE
PF00017	SH2	(Y)[VLTFIC]..	LIG_SH2_STAT5	YTKD	198	202	4	BEEE
PF00017	SH2	(Y)[VLTFIC]..	LIG_SH2_STAT5	YTFK	311	315	4	BEBE
PF00017	SH2	(Y)[VLTFIC]..	LIG_SH2_STAT5	YTDV	333	337	4	EEEB
PF00017	SH2	(Y)[VLTFIC]..	LIG_SH2_STAT5	YLKA	418	422	4	BBEE
PF00017	SH2	(Y)[VLTFIC]..	LIG_SH2_STAT5	YIRR	1011	1015	4	BBEE
PF00017	SH2	(Y)[VLTFIC]..	LIG_SH2_STAT5	YFQQ	1114	1118	4	BBEE
PF00017	SH2	(Y)[VLTFIC]..	LIG_SH2_STAT5	YVKQ	1250	1254	4	BBEE
PF00018	SH3_1	P..P.[KR]	LIG_SH3_2	PRTPPR	957	963	6	EEEEEE
PF00018	SH3_1	...[PV]..P	LIG_SH3_3	KMDVSRP	149	156	7	EBEBEEB
PF00018	SH3_1	...[PV]..P	LIG_SH3_3	ATFPTNP	635	642	7	EEBEEBE
PF00018	SH3_1	...[PV]..P	LIG_SH3_3	QYDVNDP	665	672	7	EBEBEEE
PF00018	SH3_1	...[PV]..P	LIG_SH3_3	AQMPRTP	954	961	7	BEBEEEE
PF00018	SH3_1	...[PV]..P	LIG_SH3_3	AGDVVPP	1072	1079	7	BBEEEEB
PF00018	SH3_1	...[PV]..P	LIG_SH3_3	AIDPDVP	1079	1086	7	EBEBEBE
PF00018	SH3_1	P..DY	LIG_SH3_5	PPVDY	329	334	5	EBEEE
PF00917	MATH	[PSAT].[QE]E	LIG_TRAF2_1	AVQE	567	571	4	BBEE
PF08558	TRF	[FY].L.P	LIG_TRFH_1	FKLHP	1051	1056	5	BEEEE
PF00917	MATH	[PA][^P][^FYWIL]S[^P]	DOC_USP7_1	PMRSQ	106	111	5	EBEEB
PF00917	MATH	[PA][^P][^FYWIL]S[^P]	DOC_USP7_1	AWCSE	162	167	5	BEBEE
PF00917	MATH	[PA][^P][^FYWIL]S[^P]	DOC_USP7_1	PSGST	686	691	5	EEEEE
PF00917	MATH	[PA][^P][^FYWIL]S[^P]	DOC_USP7_1	PNASR	798	803	5	BEBEE
PF00917	MATH	[PA][^P][^FYWIL]S[^P]	DOC_USP7_1	ADASE	813	818	5	EEEEE
PF00917	MATH	[PA][^P][^FYWIL]S[^P]	DOC_USP7_1	AFGSG	885	890	5	BBEEE
PF00397	WW	.PPR.	LIG_WW_3	TPPRQ	959	964	5	EEEEE
PF00397	WW	...([ST])P.	DOC_WW_Pin1_4	LLASPR	441	447	6	BBEEBE
PF00397	WW	...([ST])P.	DOC_WW_Pin1_4	AGYSPF	619	625	6	EEEBBB
PF00397	WW	...([ST])P.	DOC_WW_Pin1_4	DPFSPG	670	676	6	EEBEEE
PF00397	WW	...([ST])P.	DOC_WW_Pin1_4	NAQSPT	715	721	6	EBEEEE
PF00397	WW	...([ST])P.	DOC_WW_Pin1_4	MPRTPP	956	962	6	BEEEEE
PF00397	WW	...([ST])P.	DOC_WW_Pin1_4	QSTTPE	965	971	6	EEBEEE
PF00069	Pkinase	S..([ST])...	MOD_CK1_1	SRASADW	31	38	7	EEBBEEB
PF00069	Pkinase	S..([ST])...	MOD_CK1_1	SEGSTSQ	165	172	7	EEEBEEE
PF00069	Pkinase	S..([ST])...	MOD_CK1_1	SYYTKDN	196	203	7	EEBEEEE
PF00069	Pkinase	S..([ST])...	MOD_CK1_1	SGSTATS	687	694	7	EEEEBEB
PF00069	Pkinase	S..([ST])...	MOD_CK1_1	SRASINH	855	862	7	BBEEBEE
PF00069	Pkinase	...([ST])..E	MOD_CK2_1	STATSTE	689	696	7	EEBEBEE
PF00069	Pkinase	...([ST])..E	MOD_CK2_1	RQSTTPE	964	971	7	EEEBEEE
PF00535	Glycos_transf_2	(W)..W	MOD_CMANNOS	WRKW	840	844	4	BEEB
PF00069	Pkinase	...([ST])...[ST]	MOD_GSK3_1	AWCSEGST	162	170	8	BEBEEEBE
PF00069	Pkinase	...([ST])...[ST]	MOD_GSK3_1	QVITDIST	171	179	8	EBBEEEEE
PF00069	Pkinase	...([ST])...[ST]	MOD_GSK3_1	NLSTTSGS	559	567	8	EBBBEEBE
PF00069	Pkinase	...([ST])...[ST]	MOD_GSK3_1	FDTTVFPS	680	688	8	BEBBEBEE
PF00069	Pkinase	...([ST])...[ST]	MOD_GSK3_1	TATSTEHT	690	698	8	EBEBEEBB
PF00069	Pkinase	...([ST])...[ST]	MOD_GSK3_1	EHATADAS	809	817	8	EEBEEEEE
PF00069	Pkinase	...([ST])...[ST]	MOD_GSK3_1	NYSTTHVS	923	931	8	EBEBEEBB
PF00069	Pkinase	...([ST])...[ST]	MOD_GSK3_1	DVPSKWFS	1020	1028	8	EBBEEBBE
PF00069	Pkinase	...([ST])...[ST]	MOD_GSK3_1	LLITDRNS	1211	1219	8	BBBEEEEE
PF02516	STT3	.(N)[^P][ST]..	MOD_N-GLC_1	QNVSAI	541	547	6	EEBEBB
PF02516	STT3	.(N)[^P][ST]..	MOD_N-GLC_1	PNASRH	798	804	6	BEBEEB
PF02516	STT3	.(N)[^P][ST]..	MOD_N-GLC_1	LNYSTT	922	928	6	EEBEBE
PF00454	PI3_PI4_kinase	...([ST])Q..	MOD_PIKK_1	QGLSQSL	6	13	7	EEBEEEB
PF00454	PI3_PI4_kinase	...([ST])Q..	MOD_PIKK_1	PMRSQPD	106	113	7	EBEEBEE
PF00454	PI3_PI4_kinase	...([ST])Q..	MOD_PIKK_1	TASSQVR	140	147	7	BBEEEBE
PF00454	PI3_PI4_kinase	...([ST])Q..	MOD_PIKK_1	GSTSQVI	167	174	7	EBEEEBB
PF00454	PI3_PI4_kinase	...([ST])Q..	MOD_PIKK_1	DTATQGD	1033	1040	7	EEBEEEE
PF00454	PI3_PI4_kinase	...([ST])Q..	MOD_PIKK_1	FSDTQAN	1159	1166	7	BEEEEBE
PF00069	Pkinase	R.R..([ST])[^P]..	MOD_PKB_1	RQRQSTTPE	962	971	9	EEEEEBEEE
PF00069	Pkinase	.[DE].([ST])[ILFWMVA]..	MOD_PLK	IDATFPT	633	640	7	EEEEBEE
PF00017	SH2	[ILV].(Y)..[ILV]	LIG_TYR_ITIM	VDYTDV	331	337	6	EEEEEB
PF00017	SH2	[ILV].(Y)..[ILV]	LIG_TYR_ITIM	IDYGGL	766	772	6	EEBBEB
PF00928	Adap_comp_sub	Y..[LMVIF]	TRG_ENDOCYTIC_2	YQGL	5	9	4	BEEB
PF00928	Adap_comp_sub	Y..[LMVIF]	TRG_ENDOCYTIC_2	YTDV	333	337	4	EEEB
PF00928	Adap_comp_sub	Y..[LMVIF]	TRG_ENDOCYTIC_2	YAGV	485	489	4	BEEE
PF08389	Xpo1	([DEQ].{0,1}[LIM].{2,3}[LIVMF][^P]{2,3}[LMVF].[LMIV].{0,3}[DE])|([DE].{0,1}[LIM].{2,3}[LIVMF][^P]{2,3}[LMVF].[LMIV].{0,3}[DEQ])	TRG_NES_CRM1_1	EDINEFIQLLID	756	768	12	EBBEEBBEBBEE
PF00568	WH1	PP..F	LIG_EVH1_2	PPEAF	1146	1151	5	EEEBB
PF00069	Pkinase	...([ST])P.[KR]	MOD_CDK_1	MPRTPPR	956	963	7	BEEEEEE
PF01082	Cu2_monooxygen	(.)G[RK][RK]	MOD_Cter_Amidation	GGRR	642	646	4	EEEE
PF01082	Cu2_monooxygen	(.)G[RK][RK]	MOD_Cter_Amidation	GGRR	749	753	4	BEEE
PF02485	Branch	[ED]{0,3}.(S)[GA].	MOD_GlcNHglycan	ASAD	33	37	4	BBEE
PF02485	Branch	[ED]{0,3}.(S)[GA].	MOD_GlcNHglycan	DESGR	77	82	5	EEEEE
PF02485	Branch	[ED]{0,3}.(S)[GA].	MOD_GlcNHglycan	QSGA	121	125	4	EEEB
PF02485	Branch	[ED]{0,3}.(S)[GA].	MOD_GlcNHglycan	ISAD	321	325	4	BBEE
PF02485	Branch	[ED]{0,3}.(S)[GA].	MOD_GlcNHglycan	VSAC	356	360	4	BEEB
PF02485	Branch	[ED]{0,3}.(S)[GA].	MOD_GlcNHglycan	GSGA	466	470	4	EEEE
PF02485	Branch	[ED]{0,3}.(S)[GA].	MOD_GlcNHglycan	ISAG	476	480	4	EEBE
PF02485	Branch	[ED]{0,3}.(S)[GA].	MOD_GlcNHglycan	TSGS	563	567	4	EEBE
PF02485	Branch	[ED]{0,3}.(S)[GA].	MOD_GlcNHglycan	PSGS	686	690	4	EEEE
PF02485	Branch	[ED]{0,3}.(S)[GA].	MOD_GlcNHglycan	GSGP	887	891	4	EEEB
PF01048	PNP_UDP_1	[ED]{0,3}.(S)[GA].	MOD_GlcNHglycan	ASAD	33	37	4	BBEE
PF01048	PNP_UDP_1	[ED]{0,3}.(S)[GA].	MOD_GlcNHglycan	DESGR	77	82	5	EEEEE
PF01048	PNP_UDP_1	[ED]{0,3}.(S)[GA].	MOD_GlcNHglycan	QSGA	121	125	4	EEEB
PF01048	PNP_UDP_1	[ED]{0,3}.(S)[GA].	MOD_GlcNHglycan	ISAD	321	325	4	BBEE
PF01048	PNP_UDP_1	[ED]{0,3}.(S)[GA].	MOD_GlcNHglycan	VSAC	356	360	4	BEEB
PF01048	PNP_UDP_1	[ED]{0,3}.(S)[GA].	MOD_GlcNHglycan	GSGA	466	470	4	EEEE
PF01048	PNP_UDP_1	[ED]{0,3}.(S)[GA].	MOD_GlcNHglycan	ISAG	476	480	4	EEBE
PF01048	PNP_UDP_1	[ED]{0,3}.(S)[GA].	MOD_GlcNHglycan	TSGS	563	567	4	EEBE
PF01048	PNP_UDP_1	[ED]{0,3}.(S)[GA].	MOD_GlcNHglycan	PSGS	686	690	4	EEEE
PF01048	PNP_UDP_1	[ED]{0,3}.(S)[GA].	MOD_GlcNHglycan	GSGP	887	891	4	EEEB
PF00069	Pkinase	[RK]..(S)[VI]..	MOD_PK_1	RGMSIQR	726	733	7	EEBBBEE
PF00069	Pkinase	[RK][RK].([ST])[^P]..	MOD_PKA_1	RRITGKQ	644	651	7	EEBEBBE
PF00069	Pkinase	[RK][RK].([ST])[^P]..	MOD_PKA_1	RRVSNED	751	758	7	EEBEEEB
PF00069	Pkinase	[RK][RK].([ST])[^P]..	MOD_PKA_1	RRITVQF	864	871	7	EEBEBEB
PF00069	Pkinase	.R.([ST])[^P]..	MOD_PKA_2	SRASADW	31	38	7	EEBBEEB
PF00069	Pkinase	.R.([ST])[^P]..	MOD_PKA_2	IRESDWS	404	411	7	BEEEEBE
PF00069	Pkinase	.R.([ST])[^P]..	MOD_PKA_2	QRRTRVI	527	534	7	EEEEEBB
PF00069	Pkinase	.R.([ST])[^P]..	MOD_PKA_2	RRITGKQ	644	651	7	EEBEBBE
PF00069	Pkinase	.R.([ST])[^P]..	MOD_PKA_2	RRVSNED	751	758	7	EEBEEEB
PF00069	Pkinase	.R.([ST])[^P]..	MOD_PKA_2	SRASINH	855	862	7	BBEEBEE
PF00069	Pkinase	.R.([ST])[^P]..	MOD_PKA_2	RRITVQF	864	871	7	EEBEBEB
PF00069	Pkinase	.R.([ST])[^P]..	MOD_PKA_2	QRQSTTP	963	970	7	EEEEBEE
PF00069	Pkinase	.R.([ST])[^P]..	MOD_PKA_2	DRNSKLP	1215	1222	7	EEEEEBE
PF00069	Pkinase	...([ST])P..	MOD_ProDKin_1	DPFSPGN	670	677	7	EEBEEEB
PF00069	Pkinase	...([ST])P..	MOD_ProDKin_1	NAQSPTL	715	722	7	EBEEEEB
PF00069	Pkinase	...([ST])P..	MOD_ProDKin_1	MPRTPPR	956	963	7	BEEEEEE
PF00069	Pkinase	...([ST])P..	MOD_ProDKin_1	QSTTPEV	965	972	7	EEBEEEB
PF07653	SH3_2	P..P.[KR]	LIG_SH3_2	PRTPPR	957	963	6	EEEEEE
PF00400	WD40	([LIVMFYWPR]R[^YFWDE]{0,1}R)|(R[^YFWDE]{0,1}R[LIVMFYWPR])	TRG_ER_diArg_1	VRR	66	69	3	BEE
PF00400	WD40	([LIVMFYWPR]R[^YFWDE]{0,1}R)|(R[^YFWDE]{0,1}R[LIVMFYWPR])	TRG_ER_diArg_1	RVRR	81	85	4	EBEE
PF00400	WD40	([LIVMFYWPR]R[^YFWDE]{0,1}R)|(R[^YFWDE]{0,1}R[LIVMFYWPR])	TRG_ER_diArg_1	RRTR	528	532	4	EEEE
PF00400	WD40	([LIVMFYWPR]R[^YFWDE]{0,1}R)|(R[^YFWDE]{0,1}R[LIVMFYWPR])	TRG_ER_diArg_1	RRI	644	647	3	EEB
PF00400	WD40	([LIVMFYWPR]R[^YFWDE]{0,1}R)|(R[^YFWDE]{0,1}R[LIVMFYWPR])	TRG_ER_diArg_1	RRV	751	754	3	EEB
PF00400	WD40	([LIVMFYWPR]R[^YFWDE]{0,1}R)|(R[^YFWDE]{0,1}R[LIVMFYWPR])	TRG_ER_diArg_1	RRI	864	867	3	EEB
PF00400	WD40	([LIVMFYWPR]R[^YFWDE]{0,1}R)|(R[^YFWDE]{0,1}R[LIVMFYWPR])	TRG_ER_diArg_1	PRQR	961	965	4	EEEE
PF00400	WD40	([LIVMFYWPR]R[^YFWDE]{0,1}R)|(R[^YFWDE]{0,1}R[LIVMFYWPR])	TRG_ER_diArg_1	RGRM	995	999	4	EBEE
PF00400	WD40	([LIVMFYWPR]R[^YFWDE]{0,1}R)|(R[^YFWDE]{0,1}R[LIVMFYWPR])	TRG_ER_diArg_1	IRR	1012	1015	3	BEE
PF00400	WD40	([LIVMFYWPR]R[^YFWDE]{0,1}R)|(R[^YFWDE]{0,1}R[LIVMFYWPR])	TRG_ER_diArg_1	VRR	1111	1114	3	BEE
PF00400	WD40	([LIVMFYWPR]R[^YFWDE]{0,1}R)|(R[^YFWDE]{0,1}R[LIVMFYWPR])	TRG_ER_diArg_1	RRP	1223	1226	3	EBE
PF00400	WD40	([LIVMFYWPR]R[^YFWDE]{0,1}R)|(R[^YFWDE]{0,1}R[LIVMFYWPR])	TRG_ER_diArg_1	MRR	1269	1272	3	BEE
PF00656	Peptidase_C14	[DSTE][^P][^DEWHFYC]D[GSAN]	CLV_C14_Caspase3-7	DINDN	24	29	5	EBEEE
PF00656	Peptidase_C14	[DSTE][^P][^DEWHFYC]D[GSAN]	CLV_C14_Caspase3-7	SGADA	122	127	5	EEBEE
PF00656	Peptidase_C14	[DSTE][^P][^DEWHFYC]D[GSAN]	CLV_C14_Caspase3-7	DVIDA	631	636	5	EBEEE
PF13415	Kelch_3	[DE]H.Y	LIG_HCF-1_HBM_1	DHVY	2	6	4	EEBB
PF01652	IF4E	Y....L[VILMF]	LIG_eIF4E_1	YAQPPLI	394	401	7	BEEEEEB
PF00069	Pkinase	[FLM][^P][^P]([ST])[^DEP][^DE]	MOD_NEK2_1	LSQSLR	8	14	6	BEEEBE
PF00069	Pkinase	[FLM][^P][^P]([ST])[^DEP][^DE]	MOD_NEK2_1	MDVSRP	150	156	6	BEBEEB
PF00069	Pkinase	[FLM][^P][^P]([ST])[^DEP][^DE]	MOD_NEK2_1	LKATAP	419	425	6	BEEEBE
PF00069	Pkinase	[FLM][^P][^P]([ST])[^DEP][^DE]	MOD_NEK2_1	LNYSTT	922	928	6	EEBEBE
PF00069	Pkinase	[FLM][^P][^P]([ST])[^DEP][^DE]	MOD_NEK2_1	FGQTIA	1003	1009	6	BEEEBE
PF00069	Pkinase	[FLM][^P][^P]([ST])[^DEP][^DE]	MOD_NEK2_1	FSDTQA	1159	1165	6	BEEEEB
PF14604	SH3_9	P..P.[KR]	LIG_SH3_2	PRTPPR	957	963	6	EEEEEE
PF01111	CKS	[MPVLIFWYQ].(T)P..	DOC_CKS1_1	PRTPPR	957	963	6	EEEEEE
IPR017986	IPR017986	[EDSTY].{0,4}[VIPLA][TSDEKR][ILVA]	LIG_WD40_WDR5_2	SGADA	122	127	5	EEBEE
IPR017986	IPR017986	[EDSTY].{0,4}[VIPLA][TSDEKR][ILVA]	LIG_WD40_WDR5_2	YLKATA	418	424	6	BBEEEB
IPR017986	IPR017986	[EDSTY].{0,4}[VIPLA][TSDEKR][ILVA]	LIG_WD40_WDR5_2	SPRL	444	448	4	EBEB
IPR017986	IPR017986	[EDSTY].{0,4}[VIPLA][TSDEKR][ILVA]	LIG_WD40_WDR5_2	DALISA	473	479	6	EBBEEB
IPR017986	IPR017986	[EDSTY].{0,4}[VIPLA][TSDEKR][ILVA]	LIG_WD40_WDR5_2	DIKA	590	594	4	EBEB
IPR017986	IPR017986	[EDSTY].{0,4}[VIPLA][TSDEKR][ILVA]	LIG_WD40_WDR5_2	DASI	595	599	4	EBEB
IPR017986	IPR017986	[EDSTY].{0,4}[VIPLA][TSDEKR][ILVA]	LIG_WD40_WDR5_2	DVIDA	631	636	5	EBEEE
IPR017986	IPR017986	[EDSTY].{0,4}[VIPLA][TSDEKR][ILVA]	LIG_WD40_WDR5_2	SPTL	718	722	4	EEEB
IPR017986	IPR017986	[EDSTY].{0,4}[VIPLA][TSDEKR][ILVA]	LIG_WD40_WDR5_2	EHATADA	809	816	7	EEBEEEE
IPR017986	IPR017986	[EDSTY].{0,4}[VIPLA][TSDEKR][ILVA]	LIG_WD40_WDR5_2	DRRITV	863	869	6	EEEBEB
IPR017986	IPR017986	[EDSTY].{0,4}[VIPLA][TSDEKR][ILVA]	LIG_WD40_WDR5_2	STTPEV	966	972	6	EBEEEB
IPR017986	IPR017986	[EDSTY].{0,4}[VIPLA][TSDEKR][ILVA]	LIG_WD40_WDR5_2	DPDV	1081	1085	4	EBEB
PF00149	Metallophos	L.[LIVAPM]P	DOC_PP2B_2	LLVP	103	107	4	BBEE
PF00149	Metallophos	L.[LIVAPM]P	DOC_PP2B_2	LNMP	326	330	4	EEEE
PF00149	Metallophos	L.[LIVAPM]P	DOC_PP2B_2	LGAP	1143	1147	4	BEBE
PF13499	EF_hand_7	L.[LIVAPM]P	DOC_PP2B_2	LLVP	103	107	4	BBEE
PF13499	EF_hand_7	L.[LIVAPM]P	DOC_PP2B_2	LNMP	326	330	4	EEEE
PF13499	EF_hand_7	L.[LIVAPM]P	DOC_PP2B_2	LGAP	1143	1147	4	BEBE
PF02991	Atg8	[EDST].{0,2}[WFY]..[ILV]	LIG_LIR_Gen_1	DHVYQGL	2	9	7	EEBBEEB
PF02991	Atg8	[EDST].{0,2}[WFY]..[ILV]	LIG_LIR_Gen_1	DYTDV	332	337	5	EEEEB
PF02991	Atg8	[EDST].{0,2}[WFY]..P	LIG_LIR_Apic_2	EWAEP	303	308	5	EBEEE
PF02991	Atg8	[EDST].{0,2}[WFY]..P	LIG_LIR_Apic_2	EYAQP	393	398	5	EBEEE
PF02991	Atg8	[EDST].{0,2}[WFY]..[ILVFY]	LIG_LIR_Nem_3	DHVYQGL	2	9	7	EEBBEEB
PF02991	Atg8	[EDST].{0,2}[WFY]..[ILVFY]	LIG_LIR_Nem_3	DWRKY	69	74	5	EBEEB
PF02991	Atg8	[EDST].{0,2}[WFY]..[ILVFY]	LIG_LIR_Nem_3	DYTDV	332	337	5	EEEEB
PF02991	Atg8	[EDST].{0,2}[WFY]..[ILVFY]	LIG_LIR_Nem_3	ESDWSGY	406	413	7	EEEBEBB
PF02991	Atg8	[EDST].{0,2}[WFY]..[ILVFY]	LIG_LIR_Nem_3	EAGYSPF	618	625	7	EEEEBBB

## Sheet: VP3
Title:Predicted iELM motifs information of VP3 protein in GCRV GD108
Pfam.No	Domain Name	Motif Pattern	MotifName	Motif	Pos_Start	Pos_End	Length	SA
PF00675	Peptidase_M16	(.RK)|(RR[^KR])	CLV_NRD_NRD_1	RRN	2	5	3	EEE
PF00675	Peptidase_M16	(.RK)|(RR[^KR])	CLV_NRD_NRD_1	RRI	292	295	3	EEB
PF00675	Peptidase_M16	(.RK)|(RR[^KR])	CLV_NRD_NRD_1	RRQ	377	380	3	EEB
PF00675	Peptidase_M16	(.RK)|(RR[^KR])	CLV_NRD_NRD_1	RRP	698	701	3	EEB
PF00675	Peptidase_M16	(.RK)|(RR[^KR])	CLV_NRD_NRD_1	RRV	754	757	3	EEB
PF00082	Peptidase_S8	KR.	CLV_PCSK_PC1ET2_1	KRH	10	13	3	EEE
PF00082	Peptidase_S8	[RK].[AILMFV][LTKF].	CLV_PCSK_SKI1_1	RRILS	292	297	5	EEBBE
PF00082	Peptidase_S8	[RK].[AILMFV][LTKF].	CLV_PCSK_SKI1_1	RSFKN	348	353	5	EEBEE
PF00082	Peptidase_S8	[RK].[AILMFV][LTKF].	CLV_PCSK_SKI1_1	RGVLE	747	752	5	EEBBE
PF00082	Peptidase_S8	[RK].[AILMFV][LTKF].	CLV_PCSK_SKI1_1	KEAFD	927	932	5	EEBBE
PF00244	2014-03-03	R..[^P]([ST])[IVLM].	LIG_14-3-3_2	RNDATVM	335	342	7	EEEBEEB
PF00244	2014-03-03	[RHK][STALV].([ST]).[PESRDIFTQ]	LIG_14-3-3_3	RASSSS	185	191	6	EBBBEE
PF00244	2014-03-03	[RHK][STALV].([ST]).[PESRDIFTQ]	LIG_14-3-3_3	KSLSDE	201	207	6	EEBBEE
PF00244	2014-03-03	[RHK][STALV].([ST]).[PESRDIFTQ]	LIG_14-3-3_3	RVLTDQ	363	369	6	EBBBEE
PF00244	2014-03-03	[RHK][STALV].([ST]).[PESRDIFTQ]	LIG_14-3-3_3	RATSED	461	467	6	BBEEEE
PF00244	2014-03-03	[RHK][STALV].([ST]).[PESRDIFTQ]	LIG_14-3-3_3	RVPSMT	755	761	6	EBEEBB
PF00533	BRCT	.(S)..F	LIG_BRCT_BRCA1_1	KSTAF	330	335	5	EBEEB
PF00134	Cyclin_N	[RK].L.{0,1}[FYLIVMP]	DOC_CYCLIN_1	RQLHL	423	428	5	EEBEB
PF00134	Cyclin_N	[RK].L.{0,1}[FYLIVMP]	DOC_CYCLIN_1	KLLRP	532	537	5	EEBEE
PF00134	Cyclin_N	[RK].L.{0,1}[FYLIVMP]	DOC_CYCLIN_1	RGLY	620	624	4	EEBB
PF00498	FHA	..(T)..[ILV].	LIG_FHA_1	APTGHVA	126	133	7	BEEEEBB
PF00498	FHA	..(T)..[ILV].	LIG_FHA_1	LITKLLR	529	536	7	EBBEEBE
PF00498	FHA	..(T)..[ILV].	LIG_FHA_1	ATTPGVH	1023	1030	7	EEEBEBB
PF00498	FHA	..(T)..[DE].	LIG_FHA_2	NRTRGEK	4	11	7	EEEEEEE
PF00498	FHA	..(T)..[DE].	LIG_FHA_2	NDTEKET	18	25	7	EEEEEEE
PF00498	FHA	..(T)..[DE].	LIG_FHA_2	TSTSNDD	35	42	7	EEBEEEE
PF00498	FHA	..(T)..[DE].	LIG_FHA_2	DQTSVEI	53	60	7	EEEBBEB
PF00498	FHA	..(T)..[DE].	LIG_FHA_2	RATSEDR	461	468	7	BBEEEEE
PF00498	FHA	..(T)..[DE].	LIG_FHA_2	RPTGNDF	535	542	7	EEEEEEB
PF00498	FHA	..(T)..[DE].	LIG_FHA_2	DPTTIDR	643	650	7	EBEEBEE
PF00069	Pkinase	[KR]{0,2}[KR].{0,2}[KR].{2,4}[ILVM].[ILVF]	DOC_MAPK_1	RSFKNDDLLL	348	358	10	EEBEEEEBBB
PF00069	Pkinase	[KR]{0,2}[KR].{0,2}[KR].{2,4}[ILVM].[ILVF]	DOC_MAPK_1	RRPPDMLAV	698	707	9	EEBBEEBEB
PF00640	PID	(.[^P].NP.[FY].)|(.[ILVMFY].N..[FY].)	LIG_PTB_Apo_2	QLTNQGFV	727	735	8	EBBEEEBB
PF02174	IRS	(.[^P].NP.[FY].)|(.[ILVMFY].N..[FY].)	LIG_PTB_Apo_2	QLTNQGFV	727	735	8	EBBEEEBB
PF00017	SH2	(Y)[QDEVAIL][DENPYHI][IPVGAHS]	LIG_SH2_SRC	YDIP	246	250	4	BEBE
PF00017	SH2	(Y)[VLTFIC]..	LIG_SH2_STAT5	YVKS	199	203	4	BBEE
PF00018	SH3_1	...[PV]..P	LIG_SH3_3	DPPVVNP	106	113	7	BEEBBEE
PF00018	SH3_1	...[PV]..P	LIG_SH3_3	PDLVQLP	1196	1203	7	BEEBEBE
PF00917	MATH	[PSAT].[QE]E	LIG_TRAF2_1	PLQE	1106	1110	4	EBEE
PF00917	MATH	..P.E..[FYWHDE].	LIG_TRAF6	IRPDESPEN	72	81	9	EEEEEEEEE
PF00917	MATH	[PA][^P][^FYWIL]S[^P]	DOC_USP7_1	PADSR	44	49	5	EEEEE
PF00917	MATH	[PA][^P][^FYWIL]S[^P]	DOC_USP7_1	ASAST	85	90	5	EEEEB
PF00917	MATH	[PA][^P][^FYWIL]S[^P]	DOC_USP7_1	AVSSD	90	95	5	EBEEE
PF00917	MATH	[PA][^P][^FYWIL]S[^P]	DOC_USP7_1	ADDSF	562	567	5	BEEEB
PF00917	MATH	[PA][^P][^FYWIL]S[^P]	DOC_USP7_1	AIGSN	568	573	5	EEEEE
PF00917	MATH	[PA][^P][^FYWIL]S[^P]	DOC_USP7_1	PNPSQ	667	672	5	BEBEE
PF00917	MATH	[PA][^P][^FYWIL]S[^P]	DOC_USP7_1	ATTSF	892	897	5	BEEEB
PF00397	WW	...([ST])P.	DOC_WW_Pin1_4	PDESPE	74	80	6	EEEEEE
PF00397	WW	...([ST])P.	DOC_WW_Pin1_4	QNVSPV	522	528	6	EEBEBB
PF00397	WW	...([ST])P.	DOC_WW_Pin1_4	YQTTPA	623	629	6	BEEEBB
PF00397	WW	...([ST])P.	DOC_WW_Pin1_4	RHNSPW	649	655	6	EEEBEB
PF00397	WW	...([ST])P.	DOC_WW_Pin1_4	DATTPG	1022	1028	6	EEEEBE
PF00397	WW	...([ST])P.	DOC_WW_Pin1_4	TIPSPY	1137	1143	6	BBEEEB
PF00069	Pkinase	S..([ST])...	MOD_CK1_1	SASTAVS	86	93	7	EEEBEBE
PF00069	Pkinase	S..([ST])...	MOD_CK1_1	SAQTTNS	296	303	7	EEEBBEE
PF00069	Pkinase	S..([ST])...	MOD_CK1_1	SATTSFP	891	898	7	BBEEEBE
PF00069	Pkinase	...([ST])..E	MOD_CK2_1	RNRTRGE	3	10	7	EEEEEEE
PF00069	Pkinase	...([ST])..E	MOD_CK2_1	DNDTEKE	17	24	7	EEEEEEE
PF00069	Pkinase	...([ST])..E	MOD_CK2_1	TNTSKKE	28	35	7	EEEEEEE
PF00069	Pkinase	...([ST])..E	MOD_CK2_1	IDQTSVE	52	59	7	BEEEBBE
PF00069	Pkinase	...([ST])..E	MOD_CK2_1	TIPSPYE	1137	1144	7	BBEEEBE
PF00069	Pkinase	...([ST])...[ST]	MOD_GSK3_1	DNDTEKET	17	25	8	EEEEEEEE
PF00069	Pkinase	...([ST])...[ST]	MOD_GSK3_1	TNTSKKET	28	36	8	EEEEEEEE
PF00069	Pkinase	...([ST])...[ST]	MOD_GSK3_1	DQTSVEIS	53	61	8	EEEBBEBB
PF00069	Pkinase	...([ST])...[ST]	MOD_GSK3_1	PDESPENT	74	82	8	EEEEEEEB
PF00069	Pkinase	...([ST])...[ST]	MOD_GSK3_1	ASASTAVS	85	93	8	EEEEBEBE
PF00069	Pkinase	...([ST])...[ST]	MOD_GSK3_1	WAESVSHS	266	274	8	BBEEEEEE
PF00069	Pkinase	...([ST])...[ST]	MOD_GSK3_1	RILSAQTT	293	301	8	EBBEEEBB
PF00069	Pkinase	...([ST])...[ST]	MOD_GSK3_1	NDATVMST	336	344	8	EEBEEBBE
PF00069	Pkinase	...([ST])...[ST]	MOD_GSK3_1	TQLSIAIS	430	438	8	EEBBEBBE
PF00069	Pkinase	...([ST])...[ST]	MOD_GSK3_1	AIGSNVVT	568	576	8	EEEEEBBB
PF00069	Pkinase	...([ST])...[ST]	MOD_GSK3_1	GRPTLEST	739	747	8	EEEBBEBB
PF02516	STT3	.(N)[^P][ST]..	MOD_N-GLC_1	RNRTRG	3	9	6	EEEEEE
PF02516	STT3	.(N)[^P][ST]..	MOD_N-GLC_1	DNDTEK	17	23	6	EEEEEE
PF02516	STT3	.(N)[^P][ST]..	MOD_N-GLC_1	TNTSKK	28	34	6	EEEEEE
PF02516	STT3	.(N)[^P][ST]..	MOD_N-GLC_1	INKSTA	328	334	6	BBEBEE
PF02516	STT3	.(N)[^P][ST]..	MOD_N-GLC_1	QNVSPV	522	528	6	EEBEBB
PF00454	PI3_PI4_kinase	...([ST])Q..	MOD_PIKK_1	TTNSQQW	299	306	7	BBEEEEB
PF00454	PI3_PI4_kinase	...([ST])Q..	MOD_PIKK_1	PNPSQVN	667	674	7	BEBEEBE
PF00069	Pkinase	.[DE].([ST])[ILFWMVA]..	MOD_PLK	DDTSIRP	68	75	7	EEEEEEE
PF00069	Pkinase	.[DE].([ST])[ILFWMVA]..	MOD_PLK	NDATVMS	336	343	7	EEBEEBB
PF00069	Pkinase	.[DE].([ST])[ILFWMVA]..	MOD_PLK	ADDSFPA	562	569	7	BEEEBBE
PF00928	Adap_comp_sub	Y..[LMVIF]	TRG_ENDOCYTIC_2	YRRI	291	295	4	BEEB
PF00362	Integrin_beta	RGD	LIG_RGD	RGD	810	813	3	EBE
PF01839	FG-GAP	RGD	LIG_RGD	RGD	810	813	3	EBE
PF02485	Branch	[ED]{0,3}.(S)[GA].	MOD_GlcNHglycan	ASAS	85	89	4	EEEE
PF02485	Branch	[ED]{0,3}.(S)[GA].	MOD_GlcNHglycan	LSAQ	295	299	4	BEEE
PF02485	Branch	[ED]{0,3}.(S)[GA].	MOD_GlcNHglycan	ESAV	518	522	4	EEBB
PF02485	Branch	[ED]{0,3}.(S)[GA].	MOD_GlcNHglycan	VSAE	830	834	4	BEBE
PF02485	Branch	[ED]{0,3}.(S)[GA].	MOD_GlcNHglycan	ASAQ	869	873	4	EEBB
PF02485	Branch	[ED]{0,3}.(S)[GA].	MOD_GlcNHglycan	QSAT	890	894	4	EBBE
PF02485	Branch	[ED]{0,3}.(S)[GA].	MOD_GlcNHglycan	DISGD	931	936	5	EBEEE
PF02485	Branch	[ED]{0,3}.(S)[GA].	MOD_GlcNHglycan	ASGN	1085	1089	4	EEEE
PF01048	PNP_UDP_1	[ED]{0,3}.(S)[GA].	MOD_GlcNHglycan	ASAS	85	89	4	EEEE
PF01048	PNP_UDP_1	[ED]{0,3}.(S)[GA].	MOD_GlcNHglycan	LSAQ	295	299	4	BEEE
PF01048	PNP_UDP_1	[ED]{0,3}.(S)[GA].	MOD_GlcNHglycan	ESAV	518	522	4	EEBB
PF01048	PNP_UDP_1	[ED]{0,3}.(S)[GA].	MOD_GlcNHglycan	VSAE	830	834	4	BEBE
PF01048	PNP_UDP_1	[ED]{0,3}.(S)[GA].	MOD_GlcNHglycan	ASAQ	869	873	4	EEBB
PF01048	PNP_UDP_1	[ED]{0,3}.(S)[GA].	MOD_GlcNHglycan	QSAT	890	894	4	EBBE
PF01048	PNP_UDP_1	[ED]{0,3}.(S)[GA].	MOD_GlcNHglycan	DISGD	931	936	5	EBEEE
PF01048	PNP_UDP_1	[ED]{0,3}.(S)[GA].	MOD_GlcNHglycan	ASGN	1085	1089	4	EEEE
PF00069	Pkinase	[RK][RK].([ST])[^P]..	MOD_PKA_1	KKETSTS	32	39	7	EEEEEBE
PF00069	Pkinase	.R.([ST])[^P]..	MOD_PKA_2	TRASAST	83	90	7	EEEEEEB
PF00069	Pkinase	.R.([ST])[^P]..	MOD_PKA_2	WRATSED	460	467	7	BBBEEEE
PF00069	Pkinase	.R.([ST])[^P]..	MOD_PKA_2	LRPTGND	534	541	7	BEEEEEE
PF00069	Pkinase	.R.([ST])[^P]..	MOD_PKA_2	VRPTYDA	706	713	7	BEBEBEE
PF00069	Pkinase	.R.([ST])[^P]..	MOD_PKA_2	GRPTLES	739	746	7	EEEBBEB
PF00069	Pkinase	...([ST])P..	MOD_ProDKin_1	PDESPEN	74	81	7	EEEEEEE
PF00069	Pkinase	...([ST])P..	MOD_ProDKin_1	YQTTPAQ	623	630	7	BEEEBBE
PF00069	Pkinase	...([ST])P..	MOD_ProDKin_1	RHNSPWL	649	656	7	EEEBEBB
PF00069	Pkinase	...([ST])P..	MOD_ProDKin_1	DATTPGV	1022	1029	7	EEEEBEB
PF00069	Pkinase	...([ST])P..	MOD_ProDKin_1	TIPSPYE	1137	1144	7	BBEEEBE
PF00400	WD40	([LIVMFYWPR]R[^YFWDE]{0,1}R)|(R[^YFWDE]{0,1}R[LIVMFYWPR])	TRG_ER_diArg_1	RRNR	2	6	4	EEEE
PF00400	WD40	([LIVMFYWPR]R[^YFWDE]{0,1}R)|(R[^YFWDE]{0,1}R[LIVMFYWPR])	TRG_ER_diArg_1	YRR	291	294	3	BEE
PF00400	WD40	([LIVMFYWPR]R[^YFWDE]{0,1}R)|(R[^YFWDE]{0,1}R[LIVMFYWPR])	TRG_ER_diArg_1	LRR	376	379	3	BEE
PF00400	WD40	([LIVMFYWPR]R[^YFWDE]{0,1}R)|(R[^YFWDE]{0,1}R[LIVMFYWPR])	TRG_ER_diArg_1	RRP	698	701	3	EEB
PF00400	WD40	([LIVMFYWPR]R[^YFWDE]{0,1}R)|(R[^YFWDE]{0,1}R[LIVMFYWPR])	TRG_ER_diArg_1	LRR	753	756	3	BEE
PF00656	Peptidase_C14	[DSTE][^P][^DEWHFYC]D[GSAN]	CLV_C14_Caspase3-7	SVVDA	158	163	5	EBBEE
PF00656	Peptidase_C14	[DSTE][^P][^DEWHFYC]D[GSAN]	CLV_C14_Caspase3-7	SSSDN	188	193	5	BEEEB
PF00069	Pkinase	H.[KR]..([ST])[^P]	MOD_LATS_1	HRRNRTR	1	8	7	EEEEEEE
PF00433	Pkinase_C	H.[KR]..([ST])[^P]	MOD_LATS_1	HRRNRTR	1	8	7	EEEEEEE
PF00069	Pkinase	[FLM][^P][^P]([ST])[^DEP][^DE]	MOD_NEK2_1	LAHSVV	155	161	6	EEBEBB
PF00069	Pkinase	[FLM][^P][^P]([ST])[^DEP][^DE]	MOD_NEK2_1	MVNSLP	226	232	6	BBEBEE
PF00069	Pkinase	[FLM][^P][^P]([ST])[^DEP][^DE]	MOD_NEK2_1	LLRSFK	346	352	6	BBEEBE
PF00069	Pkinase	[FLM][^P][^P]([ST])[^DEP][^DE]	MOD_NEK2_1	LYQTTP	622	628	6	BBEEEB
PF00069	Pkinase	[FLM][^P][^P]([ST])[^DEP][^DE]	MOD_NEK2_1	LESTRG	743	749	6	BEBBEE
PF00069	Pkinase	[FLM][^P][^P]([ST])[^DEP][^DE]	MOD_NEK2_1	MAQTGS	817	823	6	BEEEBB
PF00069	Pkinase	[FLM][^P][^P]([ST])[^DEP][^DE]	MOD_NEK2_1	FDATTP	1021	1027	6	BEEEEB
PF01111	CKS	[MPVLIFWYQ].(T)P..	DOC_CKS1_1	QTTPAQ	624	630	6	EEEBBE
IPR017986	IPR017986	[EDSTY].{0,4}[VIPLA][TSDEKR][ILVA]	LIG_WD40_WDR5_2	DQTSVEI	53	60	7	EEEBBEB
IPR017986	IPR017986	[EDSTY].{0,4}[VIPLA][TSDEKR][ILVA]	LIG_WD40_WDR5_2	SKEKAEA	60	67	7	BEEEEEE
IPR017986	IPR017986	[EDSTY].{0,4}[VIPLA][TSDEKR][ILVA]	LIG_WD40_WDR5_2	TKTRASA	81	88	7	BEEEEEE
IPR017986	IPR017986	[EDSTY].{0,4}[VIPLA][TSDEKR][ILVA]	LIG_WD40_WDR5_2	SVVDA	158	163	5	EBBEE
IPR017986	IPR017986	[EDSTY].{0,4}[VIPLA][TSDEKR][ILVA]	LIG_WD40_WDR5_2	SYDIPASL	245	253	8	BBEBEEEB
IPR017986	IPR017986	[EDSTY].{0,4}[VIPLA][TSDEKR][ILVA]	LIG_WD40_WDR5_2	TYRRILSA	290	298	8	BBEEBBEE
IPR017986	IPR017986	[EDSTY].{0,4}[VIPLA][TSDEKR][ILVA]	LIG_WD40_WDR5_2	DATV	337	341	4	EBEE
IPR017986	IPR017986	[EDSTY].{0,4}[VIPLA][TSDEKR][ILVA]	LIG_WD40_WDR5_2	TQLSI	430	435	5	EEBBE
IPR017986	IPR017986	[EDSTY].{0,4}[VIPLA][TSDEKR][ILVA]	LIG_WD40_WDR5_2	DPEV	505	509	4	EBEB
IPR017986	IPR017986	[EDSTY].{0,4}[VIPLA][TSDEKR][ILVA]	LIG_WD40_WDR5_2	SAEA	831	835	4	EBEB
IPR017986	IPR017986	[EDSTY].{0,4}[VIPLA][TSDEKR][ILVA]	LIG_WD40_WDR5_2	DGVVDPDI	841	849	8	BBEEEBEB
IPR017986	IPR017986	[EDSTY].{0,4}[VIPLA][TSDEKR][ILVA]	LIG_WD40_WDR5_2	EPGASA	968	974	6	EBEBEB
IPR017986	IPR017986	[EDSTY].{0,4}[VIPLA][TSDEKR][ILVA]	LIG_WD40_WDR5_2	DPAYDPDL	1191	1199	8	BBEBEBEE
PF00149	Metallophos	L.[LIVAPM]P	DOC_PP2B_2	LHLP	425	429	4	BEBE
PF13499	EF_hand_7	L.[LIVAPM]P	DOC_PP2B_2	LHLP	425	429	4	BEBE
PF02991	Atg8	[EDST].{0,2}[WFY]..[ILV]	LIG_LIR_Gen_1	EFDSL	142	147	5	EBEEB
PF02991	Atg8	[EDST].{0,2}[WFY]..[ILV]	LIG_LIR_Gen_1	DTYRRI	289	295	6	EBBEEB
PF02991	Atg8	[EDST].{0,2}[WFY]..[ILV]	LIG_LIR_Gen_1	DDSFPAI	563	570	7	EEEBBEE
PF02991	Atg8	[EDST].{0,2}[WFY]..[ILV]	LIG_LIR_Gen_1	ESRWGAL	1183	1190	7	EEEBEBB
PF02991	Atg8	[EDST].{0,2}[WFY]..[ILVFY]	LIG_LIR_Nem_3	EFDSL	142	147	5	EBEEB
PF02991	Atg8	[EDST].{0,2}[WFY]..[ILVFY]	LIG_LIR_Nem_3	DTYRRI	289	295	6	EBBEEB
PF02991	Atg8	[EDST].{0,2}[WFY]..[ILVFY]	LIG_LIR_Nem_3	DDSFPAI	563	570	7	EEEBBEE
PF02991	Atg8	[EDST].{0,2}[WFY]..[ILVFY]	LIG_LIR_Nem_3	SPYEGF	1140	1146	6	EEBEBB
PF02991	Atg8	[EDST].{0,2}[WFY]..[ILVFY]	LIG_LIR_Nem_3	ESRWGAL	1183	1190	7	EEEBEBB

## Sheet: VP4
Title:Predicted iELM motifs information of VP4 protein in GCRV GD108
Pfam.No	Domain Name	Motif Pattern	MotifName	Motif	Pos_Start	Pos_End	Length	SA
PF00675	Peptidase_M16	(.RK)|(RR[^KR])	CLV_NRD_NRD_1	PRK	250	253	3	EEE
PF00675	Peptidase_M16	(.RK)|(RR[^KR])	CLV_NRD_NRD_1	RRE	331	334	3	BEE
PF00675	Peptidase_M16	(.RK)|(RR[^KR])	CLV_NRD_NRD_1	WRK	452	455	3	BEE
PF00675	Peptidase_M16	(.RK)|(RR[^KR])	CLV_NRD_NRD_1	RRG	506	509	3	EEB
PF00675	Peptidase_M16	(.RK)|(RR[^KR])	CLV_NRD_NRD_1	RRF	644	647	3	EEB
PF00675	Peptidase_M16	(.RK)|(RR[^KR])	CLV_NRD_NRD_1	RRD	660	663	3	BEE
PF00675	Peptidase_M16	(.RK)|(RR[^KR])	CLV_NRD_NRD_1	RRD	677	680	3	EEE
PF00082	Peptidase_S8	KR.	CLV_PCSK_PC1ET2_1	KRL	247	250	3	EEB
PF00082	Peptidase_S8	[RK].[AILMFV][LTKF].	CLV_PCSK_SKI1_1	RSALR	258	263	5	EEBBE
PF00082	Peptidase_S8	[RK].[AILMFV][LTKF].	CLV_PCSK_SKI1_1	RPLTT	711	716	5	EEBEE
PF00244	2014-03-03	R..[^P]([ST])[IVLM].	LIG_14-3-3_2	RKLGTVL	453	460	7	EEBEEEB
PF00244	2014-03-03	[RHK][STALV].([ST]).[PESRDIFTQ]	LIG_14-3-3_3	KVTTRI	184	190	6	EEEBBB
PF00244	2014-03-03	[RHK][STALV].([ST]).[PESRDIFTQ]	LIG_14-3-3_3	HAQSVT	271	277	6	EBEEEE
PF00533	BRCT	.(S)..F	LIG_BRCT_BRCA1_1	ISTPF	367	372	5	EBEEB
PF00533	BRCT	.(S)..F	LIG_BRCT_BRCA1_1	VSPTF	440	445	5	BEEEB
PF00134	Cyclin_N	[RK].L.{0,1}[FYLIVMP]	DOC_CYCLIN_1	RLLDI	47	52	5	EBBEE
PF00134	Cyclin_N	[RK].L.{0,1}[FYLIVMP]	DOC_CYCLIN_1	KRLP	247	251	4	EEBE
PF00134	Cyclin_N	[RK].L.{0,1}[FYLIVMP]	DOC_CYCLIN_1	RPLL	579	583	4	EEBB
PF00498	FHA	..(T)..[ILV].	LIG_FHA_1	TATGTIT	279	286	7	EEBBEBE
PF00498	FHA	..(T)..[ILV].	LIG_FHA_1	VSTDIIY	615	622	7	BEEEEBB
PF00498	FHA	..(T)..[DE].	LIG_FHA_2	ISTPFDT	367	374	7	EBEEBBE
PF00498	FHA	..(T)..[DE].	LIG_FHA_2	SPTFEEL	441	448	7	EEEBBEB
PF00498	FHA	..(T)..[DE].	LIG_FHA_2	LVTGTEG	467	474	7	BBBEEEE
PF00498	FHA	..(T)..[DE].	LIG_FHA_2	GCTVGEE	700	707	7	EBBEEEE
PF00498	FHA	..(T)..[DE].	LIG_FHA_2	LTTWPEV	713	720	7	BEEBEEB
PF00069	Pkinase	[KR]{0,2}[KR].{0,2}[KR].{2,4}[ILVM].[ILVF]	DOC_MAPK_1	KWRSFARVCL	77	87	10	EEEEBBEBBB
PF00069	Pkinase	[KR]{0,2}[KR].{0,2}[KR].{2,4}[ILVM].[ILVF]	DOC_MAPK_1	RRFRGRMNL	644	653	9	EEBEEEBEB
PF00400	WD40	[LIVMP].{0,2}(T)P..([ST])	DEG_SCF_FBW7_1	ISTPFDT	367	374	7	EBEEBBE
PF00017	SH2	(Y)[VLTFIC]..	LIG_SH2_STAT5	YLSD	390	394	4	EBEE
PF00018	SH3_1	...[PV]..P	LIG_SH3_3	EITPRHP	63	70	7	EBEBEBE
PF00018	SH3_1	...[PV]..P	LIG_SH3_3	LHRPNWP	174	181	7	BBEEEBE
PF00018	SH3_1	...[PV]..P	LIG_SH3_3	CKNPNSP	294	301	7	BEEEEEE
PF00018	SH3_1	...[PV]..P	LIG_SH3_3	DMDVDYP	323	330	7	EBEEEBB
PF00018	SH3_1	...[PV]..P	LIG_SH3_3	TTWPEVP	714	721	7	EEBEEBE
PF00917	MATH	[PSAT].[QE]E	LIG_TRAF2_1	TFEE	443	447	4	EBBE
PF00917	MATH	[PA][^P][^FYWIL]S[^P]	DOC_USP7_1	AFVST	226	231	5	BEBEE
PF00917	MATH	[PA][^P][^FYWIL]S[^P]	DOC_USP7_1	AKGSF	403	408	5	BEEEB
PF00917	MATH	[PA][^P][^FYWIL]S[^P]	DOC_USP7_1	AFDSD	430	435	5	BBEEE
PF00397	WW	...([ST])P.	DOC_WW_Pin1_4	DEITPR	62	68	6	EEBEBE
PF00397	WW	...([ST])P.	DOC_WW_Pin1_4	NPNSPK	296	302	6	EEEEEE
PF00397	WW	...([ST])P.	DOC_WW_Pin1_4	TISTPF	366	372	6	BEBEEB
PF00397	WW	...([ST])P.	DOC_WW_Pin1_4	IHRSPD	377	383	6	BEEBEE
PF00397	WW	...([ST])P.	DOC_WW_Pin1_4	YKISPS	384	390	6	BEEEEE
PF00397	WW	...([ST])P.	DOC_WW_Pin1_4	NTVSPT	438	444	6	EEBEEE
PF00069	Pkinase	S..([ST])...	MOD_CK1_1	SYRSALR	256	263	7	EBEEBBE
PF00069	Pkinase	S..([ST])...	MOD_CK1_1	SVTSGTA	274	281	7	EEEEEEE
PF00069	Pkinase	S..([ST])...	MOD_CK1_1	SYLSDTA	389	396	7	EEBEEBB
PF00069	Pkinase	...([ST])..E	MOD_CK2_1	VSPTFEE	440	447	7	BEEEBBE
PF00069	Pkinase	...([ST])..E	MOD_CK2_1	RDVSKYE	661	668	7	EEBEEBE
PF00069	Pkinase	...([ST])..E	MOD_CK2_1	VGCTVGE	699	706	7	BEBBEEE
PF00069	Pkinase	...([ST])..E	MOD_CK2_1	PLTTWPE	712	719	7	EBEEBEE
PF00069	Pkinase	...([ST])...[ST]	MOD_GSK3_1	EFTSKIHS	22	30	8	EBEEEBEE
PF00069	Pkinase	...([ST])...[ST]	MOD_GSK3_1	TSSSDVLT	123	131	8	BEEBEBBE
PF00069	Pkinase	...([ST])...[ST]	MOD_GSK3_1	SVTSGTAT	274	282	8	EEEEEEEB
PF00069	Pkinase	...([ST])...[ST]	MOD_GSK3_1	MLSSGLRT	346	354	8	BBBEEBEE
PF00069	Pkinase	...([ST])...[ST]	MOD_GSK3_1	TISTPFDT	366	374	8	BEBEEBBE
PF00069	Pkinase	...([ST])...[ST]	MOD_GSK3_1	AKGSFKST	403	411	8	BEEEBEEB
PF00069	Pkinase	...([ST])...[ST]	MOD_GSK3_1	AGNTVSPT	436	444	8	BEEEBEEE
PF00069	Pkinase	...([ST])...[ST]	MOD_GSK3_1	LSMSRPLT	707	715	8	BEBEEEBE
PF00454	PI3_PI4_kinase	...([ST])Q..	MOD_PIKK_1	PMVTQSN	535	542	7	EBEEEBB
PF00069	Pkinase	.[DE].([ST])[ILFWMVA]..	MOD_PLK	EELSMSR	705	712	7	EEBEBEE
PF00928	Adap_comp_sub	Y..[LMVIF]	TRG_ENDOCYTIC_2	YDAF	224	228	4	BEBE
PF01217	Clat_adaptor_s	[DERQ]...L[LVI]	TRG_LysEnd_APsAcLL_1	RASSLV	587	593	6	EBEEBB
PF08389	Xpo1	([DEQ].{0,1}[LIM].{2,3}[LIVMF][^P]{2,3}[LMVF].[LMIV].{0,3}[DE])|([DE].{0,1}[LIM].{2,3}[LIVMF][^P]{2,3}[LMVF].[LMIV].{0,3}[DEQ])	TRG_NES_CRM1_1	DLIAVAMFLGVE	235	247	12	EBBBBBBEEEEE
PF00568	WH1	([FYWL]P.PP)|([FYWL]PP[ALIVTFY]P)	LIG_EVH1_1	WPVPP	179	184	5	BEBEE
PF00069	Pkinase	...([ST])P.[KR]	MOD_CDK_1	IHRSPDK	377	384	7	BEEBEEE
PF02485	Branch	[ED]{0,3}.(S)[GA].	MOD_GlcNHglycan	RSAL	258	262	4	EEBB
PF02485	Branch	[ED]{0,3}.(S)[GA].	MOD_GlcNHglycan	TSGT	276	280	4	EEEE
PF02485	Branch	[ED]{0,3}.(S)[GA].	MOD_GlcNHglycan	SSGL	348	352	4	BEEB
PF02485	Branch	[ED]{0,3}.(S)[GA].	MOD_GlcNHglycan	TSGG	353	357	4	EEEE
PF02485	Branch	[ED]{0,3}.(S)[GA].	MOD_GlcNHglycan	DSAA	426	430	4	EEBB
PF01048	PNP_UDP_1	[ED]{0,3}.(S)[GA].	MOD_GlcNHglycan	RSAL	258	262	4	EEBB
PF01048	PNP_UDP_1	[ED]{0,3}.(S)[GA].	MOD_GlcNHglycan	TSGT	276	280	4	EEEE
PF01048	PNP_UDP_1	[ED]{0,3}.(S)[GA].	MOD_GlcNHglycan	SSGL	348	352	4	BEEB
PF01048	PNP_UDP_1	[ED]{0,3}.(S)[GA].	MOD_GlcNHglycan	TSGG	353	357	4	EEEE
PF01048	PNP_UDP_1	[ED]{0,3}.(S)[GA].	MOD_GlcNHglycan	DSAA	426	430	4	EEBB
PF00069	Pkinase	[RK][RK].([ST])[^P]..	MOD_PKA_1	KKISDYI	112	119	7	EEBEEBB
PF00069	Pkinase	[RK][RK].([ST])[^P]..	MOD_PKA_1	RRETGEM	331	338	7	BEEEEBB
PF00069	Pkinase	[RK][RK].([ST])[^P]..	MOD_PKA_1	RRDSFGP	677	684	7	EEEEBEE
PF00069	Pkinase	.R.([ST])[^P]..	MOD_PKA_2	RRETGEM	331	338	7	BEEEEBB
PF00069	Pkinase	.R.([ST])[^P]..	MOD_PKA_2	LRTSGGQ	351	358	7	BEEEEEE
PF00069	Pkinase	.R.([ST])[^P]..	MOD_PKA_2	IRDTIGP	497	504	7	BEEEBEE
PF00069	Pkinase	.R.([ST])[^P]..	MOD_PKA_2	RRDSFGP	677	684	7	EEEEBEE
PF00069	Pkinase	...([ST])P..	MOD_ProDKin_1	DEITPRH	62	69	7	EEBEBEB
PF00069	Pkinase	...([ST])P..	MOD_ProDKin_1	NPNSPKV	296	303	7	EEEEEEE
PF00069	Pkinase	...([ST])P..	MOD_ProDKin_1	IHRSPDK	377	384	7	BEEBEEE
PF00069	Pkinase	...([ST])P..	MOD_ProDKin_1	YKISPSY	384	391	7	BEEEEEE
PF00069	Pkinase	...([ST])P..	MOD_ProDKin_1	NTVSPTF	438	445	7	EEBEEEB
PF00400	WD40	([LIVMFYWPR]R[^YFWDE]{0,1}R)|(R[^YFWDE]{0,1}R[LIVMFYWPR])	TRG_ER_diArg_1	LRR	505	508	3	BEE
PF00400	WD40	([LIVMFYWPR]R[^YFWDE]{0,1}R)|(R[^YFWDE]{0,1}R[LIVMFYWPR])	TRG_ER_diArg_1	RRF	644	647	3	EEB
PF00400	WD40	([LIVMFYWPR]R[^YFWDE]{0,1}R)|(R[^YFWDE]{0,1}R[LIVMFYWPR])	TRG_ER_diArg_1	RGRM	647	651	4	EEEB
PF00400	WD40	([LIVMFYWPR]R[^YFWDE]{0,1}R)|(R[^YFWDE]{0,1}R[LIVMFYWPR])	TRG_ER_diArg_1	LRR	676	679	3	EEE
PF00069	Pkinase	[FLM][^P][^P]([ST])[^DEP][^DE]	MOD_NEK2_1	LTNSHL	86	92	6	BEEEEB
PF00069	Pkinase	[FLM][^P][^P]([ST])[^DEP][^DE]	MOD_NEK2_1	LTATAN	101	107	6	BEBEBE
PF00069	Pkinase	[FLM][^P][^P]([ST])[^DEP][^DE]	MOD_NEK2_1	FVSTAR	227	233	6	EBEEEB
PF00069	Pkinase	[FLM][^P][^P]([ST])[^DEP][^DE]	MOD_NEK2_1	FTISTP	365	371	6	BBEBEE
PF00069	Pkinase	[FLM][^P][^P]([ST])[^DEP][^DE]	MOD_NEK2_1	LSDTAH	391	397	6	BEEBBE
PF00069	Pkinase	[FLM][^P][^P]([ST])[^DEP][^DE]	MOD_NEK2_1	LIRTGR	543	549	6	BBBEEE
PF00069	Pkinase	[FLM][^P][^P]([ST])[^DEP][^DE]	MOD_NEK2_1	LRASSL	586	592	6	BEBEEB
PF00069	Pkinase	[FLM][^P][^P]([ST])[^DEP][^DE]	MOD_NEK2_1	LSMSRP	707	713	6	BEBEEE
PF00069	Pkinase	[WYPCAG][^P][^P]([ST])[IFCVML][KRHYF]	MOD_NEK2_2	AKGSFK	403	409	6	BEEEBE
PF01111	CKS	[MPVLIFWYQ].(T)P..	DOC_CKS1_1	ISTPFD	367	373	6	EBEEBB
IPR017986	IPR017986	[EDSTY].{0,4}[VIPLA][TSDEKR][ILVA]	LIG_WD40_WDR5_2	TRLLDI	46	52	6	EEBBEE
IPR017986	IPR017986	[EDSTY].{0,4}[VIPLA][TSDEKR][ILVA]	LIG_WD40_WDR5_2	DIATL	53	58	5	EBEEB
IPR017986	IPR017986	[EDSTY].{0,4}[VIPLA][TSDEKR][ILVA]	LIG_WD40_WDR5_2	DIKA	170	174	4	EBEB
IPR017986	IPR017986	[EDSTY].{0,4}[VIPLA][TSDEKR][ILVA]	LIG_WD40_WDR5_2	YWPPDV	209	215	6	EBEBEB
IPR017986	IPR017986	[EDSTY].{0,4}[VIPLA][TSDEKR][ILVA]	LIG_WD40_WDR5_2	STARI	229	234	5	EEEBB
IPR017986	IPR017986	[EDSTY].{0,4}[VIPLA][TSDEKR][ILVA]	LIG_WD40_WDR5_2	SPKV	299	303	4	EEEE
IPR017986	IPR017986	[EDSTY].{0,4}[VIPLA][TSDEKR][ILVA]	LIG_WD40_WDR5_2	TSLAKA	606	612	6	EBBEEB
IPR017986	IPR017986	[EDSTY].{0,4}[VIPLA][TSDEKR][ILVA]	LIG_WD40_WDR5_2	DSFGPDV	679	686	7	EEBEEEB
IPR017986	IPR017986	[EDSTY].{0,4}[VIPLA][TSDEKR][ILVA]	LIG_WD40_WDR5_2	TTWPEV	714	720	6	EEBEEB
PF00149	Metallophos	L.[LIVAPM]P	DOC_PP2B_2	LGAP	149	153	4	BEBE
PF00149	Metallophos	L.[LIVAPM]P	DOC_PP2B_2	LRLP	264	268	4	BEBE
PF13499	EF_hand_7	L.[LIVAPM]P	DOC_PP2B_2	LGAP	149	153	4	BEBE
PF13499	EF_hand_7	L.[LIVAPM]P	DOC_PP2B_2	LRLP	264	268	4	BEBE
PF02991	Atg8	[EDST].{0,2}[WFY]..[ILV]	LIG_LIR_Gen_1	SPTFEEL	441	448	7	EEEBBEB
PF02991	Atg8	[EDST].{0,2}[WFY]..[ILV]	LIG_LIR_Gen_1	TEWRKL	450	456	6	EBBEEB
PF02991	Atg8	[EDST].{0,2}[WFY]..[ILV]	LIG_LIR_Gen_1	TTWPEV	714	720	6	EEBEEB
PF02991	Atg8	[EDST].{0,2}[WFY]..P	LIG_LIR_Apic_2	DRAYWPP	206	213	7	EEBEBEB
PF02991	Atg8	[EDST].{0,2}[WFY]..[ILVFY]	LIG_LIR_Nem_3	ERYDAF	222	228	6	EEBEBE
PF02991	Atg8	[EDST].{0,2}[WFY]..[ILVFY]	LIG_LIR_Nem_3	SPTFEEL	441	448	7	EEEBBEB
PF02991	Atg8	[EDST].{0,2}[WFY]..[ILVFY]	LIG_LIR_Nem_3	TEWRKL	450	456	6	EBBEEB
PF02991	Atg8	[EDST].{0,2}[WFY]..[ILVFY]	LIG_LIR_Nem_3	TTWPEV	714	720	6	EEBEEB

## Sheet: VP5
Title:Predicted iELM motifs information of VP5 protein in GCRV GD108
Pfam.No	Domain Name	Motif Pattern	MotifName	Motif	Pos_Start	Pos_End	Length	SA
PF00675	Peptidase_M16	(.RK)|(RR[^KR])	CLV_NRD_NRD_1	RRG	570	573	3	EEB
PF00082	Peptidase_S8	KR.	CLV_PCSK_PC1ET2_1	KRL	343	346	3	EEB
PF00082	Peptidase_S8	KR.	CLV_PCSK_PC1ET2_1	KRA	623	626	3	EBE
PF00082	Peptidase_S8	[RK].[AILMFV][LTKF].	CLV_PCSK_SKI1_1	RILTS	260	265	5	EBBEE
PF00082	Peptidase_S8	[RK].[AILMFV][LTKF].	CLV_PCSK_SKI1_1	KLAKV	369	374	5	EBEEB
PF00244	2014-03-03	R.[^P]([ST])[^P]P	LIG_14-3-3_1	RSGTGP	52	58	6	EEEEEB
PF00244	2014-03-03	[RHK][STALV].([ST]).[PESRDIFTQ]	LIG_14-3-3_3	RSGTGP	52	58	6	EEEEEB
PF00244	2014-03-03	[RHK][STALV].([ST]).[PESRDIFTQ]	LIG_14-3-3_3	KAQSKP	554	560	6	EEEEEB
PF00389	2-Hacid_dh	(P[LVIPME][DENS][LM][VASTRG])|(G[LVIPME][DENS][LM][VASTRG]((K)|(.[KR])))	LIG_CtBP_PxDLS_1	PVELS	285	290	5	EEEEE
PF00389	2-Hacid_dh	(P[LVIPME][DENS][LM][VASTRG])|(G[LVIPME][DENS][LM][VASTRG]((K)|(.[KR])))	LIG_CtBP_PxDLS_1	PEEMR	501	506	5	EEEBB
PF00134	Cyclin_N	[RK].L.{0,1}[FYLIVMP]	DOC_CYCLIN_1	KRLP	343	347	4	EEBB
PF00134	Cyclin_N	[RK].L.{0,1}[FYLIVMP]	DOC_CYCLIN_1	RALNP	529	534	5	EEBEE
PF00498	FHA	..(T)..[ILV].	LIG_FHA_1	NTTVNIN	7	14	7	EEEBBBE
PF00498	FHA	..(T)..[ILV].	LIG_FHA_1	LRTPPVE	281	288	7	BEEEEEE
PF00498	FHA	..(T)..[ILV].	LIG_FHA_1	KTTPWLV	298	305	7	EEBEBBE
PF00498	FHA	..(T)..[ILV].	LIG_FHA_1	PGTTAIE	307	314	7	EEEEEBE
PF00498	FHA	..(T)..[ILV].	LIG_FHA_1	MGTPSLE	613	620	7	BEEEBEE
PF00498	FHA	..(T)..[DE].	LIG_FHA_2	GVTRNEQ	251	258	7	EBEEEEE
PF00498	FHA	..(T)..[DE].	LIG_FHA_2	ILTSADV	261	268	7	BBEEEEB
PF00498	FHA	..(T)..[DE].	LIG_FHA_2	GTTAIEK	308	315	7	EEEEBEB
PF00069	Pkinase	[KR]{0,2}[KR].{0,2}[KR].{2,4}[ILVM].[ILVF]	DOC_MAPK_1	KPKPVSDLWI	558	568	10	EBEEBEEBBE
PF00640	PID	(.[^P].NP.[FY].)|(.[ILVMFY].N..[FY].)	LIG_PTB_Apo_2	QYQNAVYE	202	210	8	EBEEBBBE
PF02174	IRS	(.[^P].NP.[FY].)|(.[ILVMFY].N..[FY].)	LIG_PTB_Apo_2	QYQNAVYE	202	210	8	EBEEBBBE
PF00400	WD40	[LIVMP].{0,2}(T)P..([ST])	DEG_SCF_FBW7_1	PVDTPHGS	171	179	8	BEEBEBBE
PF00400	WD40	[LIVMP].{0,2}(T)P..E	DEG_SCF_FBW7_2	LRTPPVE	281	288	7	BEEEEEE
PF00400	WD40	[LIVMP].{0,2}(T)P..E	DEG_SCF_FBW7_2	MGTPSLE	613	620	7	BEEEBEE
PF00017	SH2	(Y).N.	LIG_SH2_GRB2	YQNA	203	207	4	BEEB
PF00017	SH2	(Y)[QDEVAIL][DENPYHI][IPVGAHS]	LIG_SH2_SRC	YQNA	203	207	4	BEEB
PF00017	SH2	(Y)[QDEVAIL][DENPYHI][IPVGAHS]	LIG_SH2_SRC	YQPS	290	294	4	BEBE
PF00017	SH2	(Y)[VLTFIC]..	LIG_SH2_STAT5	YIEK	130	134	4	BEEE
PF00018	SH3_1	...[PV]..P	LIG_SH3_3	PWLVRYP	301	308	7	EBBEEBE
PF00917	MATH	[PSAT].[QE]E	LIG_TRAF2_1	SPEE	500	504	4	EEEE
PF00917	MATH	..P.E..[FYWHDE].	LIG_TRAF6	TPPVELSYQ	283	292	9	EEEEEEEBE
PF00917	MATH	[PA][^P][^FYWIL]S[^P]	DOC_USP7_1	AGNSG	220	225	5	EEEEE
PF00917	MATH	[PA][^P][^FYWIL]S[^P]	DOC_USP7_1	PNDSA	533	538	5	EEEEE
PF00917	MATH	[PA][^P][^FYWIL]S[^P]	DOC_USP7_1	ASPSA	578	583	5	BEBEE
PF00917	MATH	P.E[^P].S[^P]	DOC_USP7_2	PEEMRSA	501	508	7	EEEBBEB
PF00397	WW	...([ST])P.	DOC_WW_Pin1_4	IMLSPG	33	39	6	BEBEEE
PF00397	WW	...([ST])P.	DOC_WW_Pin1_4	TDGSPY	66	72	6	EEEEEB
PF00397	WW	...([ST])P.	DOC_WW_Pin1_4	PVDTPH	171	177	6	BEEBEB
PF00397	WW	...([ST])P.	DOC_WW_Pin1_4	ALRTPP	280	286	6	BBEEEE
PF00397	WW	...([ST])P.	DOC_WW_Pin1_4	AKTTPW	297	303	6	EEEBEB
PF00397	WW	...([ST])P.	DOC_WW_Pin1_4	QAITPL	396	402	6	EEBBEB
PF00397	WW	...([ST])P.	DOC_WW_Pin1_4	GNASPE	497	503	6	EEBEEE
PF00397	WW	...([ST])P.	DOC_WW_Pin1_4	DMGTPS	612	618	6	EBEEEB
PF00069	Pkinase	S..([ST])...	MOD_CK1_1	SLLSDVV	225	232	7	EEBEEBB
PF00069	Pkinase	S..([ST])...	MOD_CK1_1	SGVSMVE	244	251	7	EBEEBEE
PF00069	Pkinase	S..([ST])...	MOD_CK1_1	SALSAKT	293	300	7	EBBEEEE
PF00069	Pkinase	S..([ST])...	MOD_CK1_1	SMTSDWG	453	460	7	EEBEEBE
PF00069	Pkinase	...([ST])..E	MOD_CK2_1	SGVSMVE	244	251	7	EBEEBEE
PF00069	Pkinase	...([ST])..E	MOD_CK2_1	PGTTAIE	307	314	7	EEEEEBE
PF00069	Pkinase	...([ST])..E	MOD_CK2_1	GNASPEE	497	504	7	EEBEEEE
PF00069	Pkinase	...([ST])...[ST]	MOD_GSK3_1	NVQTNNTT	2	10	8	EEEEEEEE
PF00069	Pkinase	...([ST])...[ST]	MOD_GSK3_1	GAESGMQS	20	28	8	EBEEEBEE
PF00069	Pkinase	...([ST])...[ST]	MOD_GSK3_1	RSGTGPGS	52	60	8	EEEEEBEB
PF00069	Pkinase	...([ST])...[ST]	MOD_GSK3_1	PVDTPHGS	171	179	8	BEEBEBBE
PF00069	Pkinase	...([ST])...[ST]	MOD_GSK3_1	EQVSRILT	256	264	8	EEBBEBBE
PF00069	Pkinase	...([ST])...[ST]	MOD_GSK3_1	VPVSALRT	276	284	8	BEBEBBEE
PF00069	Pkinase	...([ST])...[ST]	MOD_GSK3_1	VELSYQPS	286	294	8	EEEEBEBE
PF00069	Pkinase	...([ST])...[ST]	MOD_GSK3_1	DVGTTSKT	317	325	8	EBEBEEEE
PF00069	Pkinase	...([ST])...[ST]	MOD_GSK3_1	KPLSAEIT	384	392	8	BEBEEBEB
PF00069	Pkinase	...([ST])...[ST]	MOD_GSK3_1	SMTSDWGT	453	461	8	EEBEEBEE
PF00069	Pkinase	...([ST])...[ST]	MOD_GSK3_1	AKLTTVAS	518	526	8	EBBEEBBE
PF00069	Pkinase	...([ST])...[ST]	MOD_GSK3_1	MGDSSVLT	591	599	8	BEEEEBBE
PF00069	Pkinase	...([ST])...[ST]	MOD_GSK3_1	GATTALNT	603	611	8	BBEEBBEE
PF00069	Pkinase	...([ST])...[ST]	MOD_GSK3_1	GTPSLEAT	614	622	8	EEEBEEBB
PF02516	STT3	.(N)[^P][ST]..	MOD_N-GLC_1	TNNTTV	5	11	6	EEEEEB
PF02516	STT3	.(N)[^P][ST]..	MOD_N-GLC_1	TNLTAA	363	369	6	EEEEEB
PF02516	STT3	.(N)[^P][ST]..	MOD_N-GLC_1	GNASPE	497	503	6	EEBEEE
PF02516	STT3	.(N)[^P][ST]..	MOD_N-GLC_1	PNDSAH	533	539	6	EEEEEE
PF00069	Pkinase	.[DE].([ST])[ILFWMVA]..	MOD_PLK	AEITAAD	388	395	7	EBEBBEE
PF00069	Pkinase	.[DE].([ST])[ILFWMVA]..	MOD_PLK	GDASMTS	450	457	7	BEEEEBE
PF00069	Pkinase	.[DE].([ST])[ILFWMVA]..	MOD_PLK	GDSSVLT	592	599	7	EEEEBBE
PF00069	Pkinase	.[DE].([ST])[ILFWMVA]..	MOD_PLK	LEATAKR	618	625	7	EEBBEEB
PF00069	Pkinase	...([ST])P.[KR]	MOD_CDK_1	IMLSPGK	33	40	7	BEBEEEE
PF02485	Branch	[ED]{0,3}.(S)[GA].	MOD_GlcNHglycan	ESGM	22	26	4	EEEB
PF02485	Branch	[ED]{0,3}.(S)[GA].	MOD_GlcNHglycan	RSGT	52	56	4	EEEE
PF02485	Branch	[ED]{0,3}.(S)[GA].	MOD_GlcNHglycan	NSGS	222	226	4	EEEE
PF02485	Branch	[ED]{0,3}.(S)[GA].	MOD_GlcNHglycan	ASGV	243	247	4	BEBE
PF02485	Branch	[ED]{0,3}.(S)[GA].	MOD_GlcNHglycan	TSAD	263	267	4	EEEE
PF02485	Branch	[ED]{0,3}.(S)[GA].	MOD_GlcNHglycan	SSAP	272	276	4	BEBE
PF02485	Branch	[ED]{0,3}.(S)[GA].	MOD_GlcNHglycan	NSGG	332	336	4	EEEE
PF02485	Branch	[ED]{0,3}.(S)[GA].	MOD_GlcNHglycan	LSAE	386	390	4	BEEB
PF02485	Branch	[ED]{0,3}.(S)[GA].	MOD_GlcNHglycan	VSAA	436	440	4	BEEE
PF02485	Branch	[ED]{0,3}.(S)[GA].	MOD_GlcNHglycan	DSAH	535	539	4	EEEE
PF02485	Branch	[ED]{0,3}.(S)[GA].	MOD_GlcNHglycan	SSGT	541	545	4	EEBE
PF02485	Branch	[ED]{0,3}.(S)[GA].	MOD_GlcNHglycan	PSAS	580	584	4	BEEB
PF01048	PNP_UDP_1	[ED]{0,3}.(S)[GA].	MOD_GlcNHglycan	ESGM	22	26	4	EEEB
PF01048	PNP_UDP_1	[ED]{0,3}.(S)[GA].	MOD_GlcNHglycan	RSGT	52	56	4	EEEE
PF01048	PNP_UDP_1	[ED]{0,3}.(S)[GA].	MOD_GlcNHglycan	NSGS	222	226	4	EEEE
PF01048	PNP_UDP_1	[ED]{0,3}.(S)[GA].	MOD_GlcNHglycan	ASGV	243	247	4	BEBE
PF01048	PNP_UDP_1	[ED]{0,3}.(S)[GA].	MOD_GlcNHglycan	TSAD	263	267	4	EEEE
PF01048	PNP_UDP_1	[ED]{0,3}.(S)[GA].	MOD_GlcNHglycan	SSAP	272	276	4	BEBE
PF01048	PNP_UDP_1	[ED]{0,3}.(S)[GA].	MOD_GlcNHglycan	NSGG	332	336	4	EEEE
PF01048	PNP_UDP_1	[ED]{0,3}.(S)[GA].	MOD_GlcNHglycan	LSAE	386	390	4	BEEB
PF01048	PNP_UDP_1	[ED]{0,3}.(S)[GA].	MOD_GlcNHglycan	VSAA	436	440	4	BEEE
PF01048	PNP_UDP_1	[ED]{0,3}.(S)[GA].	MOD_GlcNHglycan	DSAH	535	539	4	EEEE
PF01048	PNP_UDP_1	[ED]{0,3}.(S)[GA].	MOD_GlcNHglycan	SSGT	541	545	4	EEBE
PF01048	PNP_UDP_1	[ED]{0,3}.(S)[GA].	MOD_GlcNHglycan	PSAS	580	584	4	BEEB
PF02799	NMT_C	^M{0,1}(G)[^EDRKHPFYW]..[STAGCN][^P]	MOD_NMyristoyl	MGNVQTN	0	7	7	EEEEEEE
PF00069	Pkinase	...([ST])P..	MOD_ProDKin_1	IMLSPGK	33	40	7	BEBEEEE
PF00069	Pkinase	...([ST])P..	MOD_ProDKin_1	TDGSPYC	66	73	7	EEEEEBB
PF00069	Pkinase	...([ST])P..	MOD_ProDKin_1	ALRTPPV	280	287	7	BBEEEEE
PF00069	Pkinase	...([ST])P..	MOD_ProDKin_1	AKTTPWL	297	304	7	EEEBEBB
PF00069	Pkinase	...([ST])P..	MOD_ProDKin_1	GNASPEE	497	504	7	EEBEEEE
PF00069	Pkinase	...([ST])P..	MOD_ProDKin_1	DMGTPSL	612	619	7	EBEEEBE
PF00400	WD40	([LIVMFYWPR]R[^YFWDE]{0,1}R)|(R[^YFWDE]{0,1}R[LIVMFYWPR])	TRG_ER_diArg_1	LRQR	633	637	4	BBEE
PF04695	Pex14_N	F...[WF]	TRG_PEX_2	FAAIF	96	101	5	BEBEE
PF00069	Pkinase	[FLM][^P][^P]([ST])[^DEP][^DE]	MOD_NEK2_1	MQSTAA	25	31	6	BEEEBB
PF00069	Pkinase	[FLM][^P][^P]([ST])[^DEP][^DE]	MOD_NEK2_1	MGNSGG	330	336	6	BEEEEE
PF00069	Pkinase	[FLM][^P][^P]([ST])[^DEP][^DE]	MOD_NEK2_1	LVTTGF	411	417	6	BBEEEE
PF00069	Pkinase	[FLM][^P][^P]([ST])[^DEP][^DE]	MOD_NEK2_1	LDLTHA	475	481	6	BEBEEB
PF00069	Pkinase	[FLM][^P][^P]([ST])[^DEP][^DE]	MOD_NEK2_1	MGDSSV	591	597	6	BEEEEB
PF00069	Pkinase	[FLM][^P][^P]([ST])[^DEP][^DE]	MOD_NEK2_1	LEATAK	618	624	6	EEBBEE
PF01111	CKS	[MPVLIFWYQ].(T)P..	DOC_CKS1_1	VDTPHG	172	178	6	EEBEBB
PF01111	CKS	[MPVLIFWYQ].(T)P..	DOC_CKS1_1	LRTPPV	281	287	6	BEEEEE
PF01111	CKS	[MPVLIFWYQ].(T)P..	DOC_CKS1_1	MGTPSL	613	619	6	BEEEBE
IPR017986	IPR017986	[ED].{0,3}[VI]D[VI]	LIG_WD40_WDR5_1	DVDI	266	270	4	EBEB
IPR017986	IPR017986	[EDSTY].{0,4}[VIPLA][TSDEKR][ILVA]	LIG_WD40_WDR5_2	SEPEA	122	127	5	BEEEB
IPR017986	IPR017986	[EDSTY].{0,4}[VIPLA][TSDEKR][ILVA]	LIG_WD40_WDR5_2	YPALRA	215	221	6	BEBBEE
IPR017986	IPR017986	[EDSTY].{0,4}[VIPLA][TSDEKR][ILVA]	LIG_WD40_WDR5_2	TSADVDI	263	270	7	EEEEBEB
IPR017986	IPR017986	[EDSTY].{0,4}[VIPLA][TSDEKR][ILVA]	LIG_WD40_WDR5_2	SAPVPVSA	273	281	8	EBEBEBEB
IPR017986	IPR017986	[EDSTY].{0,4}[VIPLA][TSDEKR][ILVA]	LIG_WD40_WDR5_2	TPPVEL	283	289	6	EEEEEE
IPR017986	IPR017986	[EDSTY].{0,4}[VIPLA][TSDEKR][ILVA]	LIG_WD40_WDR5_2	SYQPSA	289	295	6	EBEBEB
IPR017986	IPR017986	[EDSTY].{0,4}[VIPLA][TSDEKR][ILVA]	LIG_WD40_WDR5_2	YDTNLTA	361	368	7	BEEEEEE
IPR017986	IPR017986	[EDSTY].{0,4}[VIPLA][TSDEKR][ILVA]	LIG_WD40_WDR5_2	TAKPLSA	382	389	7	BEBEBEE
IPR017986	IPR017986	[EDSTY].{0,4}[VIPLA][TSDEKR][ILVA]	LIG_WD40_WDR5_2	EPETVSA	432	439	7	EEEEBEE
IPR017986	IPR017986	[EDSTY].{0,4}[VIPLA][TSDEKR][ILVA]	LIG_WD40_WDR5_2	TTVASV	521	527	6	EEBBEB
IPR017986	IPR017986	[EDSTY].{0,4}[VIPLA][TSDEKR][ILVA]	LIG_WD40_WDR5_2	SPSASL	579	585	6	EBEEBB
IPR017986	IPR017986	[EDSTY].{0,4}[VIPLA][TSDEKR][ILVA]	LIG_WD40_WDR5_2	DMGTPSL	612	619	7	EBEEEBE
IPR017986	IPR017986	[EDSTY].{0,4}[VIPLA][TSDEKR][ILVA]	LIG_WD40_WDR5_2	EATA	619	623	4	EBBE
PF02991	Atg8	[EDST].{0,2}[WFY]..[ILV]	LIG_LIR_Gen_1	EPLFAAI	93	100	7	EEBBEBE
PF02991	Atg8	[EDST].{0,2}[WFY]..[ILV]	LIG_LIR_Gen_1	TTGFGNI	413	420	7	EEEEEBB
PF02991	Atg8	[EDST].{0,2}[WFY]..[ILV]	LIG_LIR_Gen_1	TSDWGTI	455	462	7	BEEBEEE
PF02991	Atg8	[EDST].{0,2}[WFY]..P	LIG_LIR_Apic_2	TRYWPPP	642	649	7	EEEBEEE
PF02991	Atg8	[EDST].{0,2}[WFY]..[ILVFY]	LIG_LIR_Nem_3	EPLFAAI	93	100	7	EEBBEBE
PF02991	Atg8	[EDST].{0,2}[WFY]..[ILVFY]	LIG_LIR_Nem_3	TTGFGNI	413	420	7	EEEEEBB
PF02991	Atg8	[EDST].{0,2}[WFY]..[ILVFY]	LIG_LIR_Nem_3	TSDWGTI	455	462	7	BEEBEEE

## Sheet: VP6
Title:Predicted iELM motifs information of VP6 protein in GCRV GD108
Pfam.No	Domain Name	Motif Pattern	MotifName	Motif	Pos_Start	Pos_End	Length	SA
PF00675	Peptidase_M16	(.RK)|(RR[^KR])	CLV_NRD_NRD_1	KRK	239	242	3	EEE
PF00082	Peptidase_S8	KR.	CLV_PCSK_PC1ET2_1	KRK	239	242	3	EEE
PF00082	Peptidase_S8	[RK].[AILMFV][LTKF].	CLV_PCSK_SKI1_1	RRLKP	389	394	5	BEBEE
PF00244	2014-03-03	[RHK][STALV].([ST]).[PESRDIFTQ]	LIG_14-3-3_3	KVVSHE	49	55	6	EBEBEE
PF00244	2014-03-03	[RHK][STALV].([ST]).[PESRDIFTQ]	LIG_14-3-3_3	RLSSLR	97	103	6	EBEEBB
PF00134	Cyclin_N	[RK].L.{0,1}[FYLIVMP]	DOC_CYCLIN_1	RRLKP	389	394	5	BEBEE
PF00498	FHA	..(T)..[ILV].	LIG_FHA_1	RSTYNIC	2	9	7	EEEBEBB
PF00498	FHA	..(T)..[ILV].	LIG_FHA_1	FKTIDIQ	20	27	7	BEEEBBE
PF00498	FHA	..(T)..[ILV].	LIG_FHA_1	SWTDPVG	292	299	7	BEBEEBE
PF00498	FHA	..(T)..[ILV].	LIG_FHA_1	YWTNAVG	345	352	7	BBEEEEE
PF00498	FHA	..(T)..[DE].	LIG_FHA_2	PLTLQDG	197	204	7	BBEBEEE
PF00498	FHA	..(T)..[DE].	LIG_FHA_2	DATRDED	370	377	7	EEBEEEE
PF00498	FHA	..(T)..[DE].	LIG_FHA_2	FRTPDDC	381	388	7	EEEEEBB
PF00397	WW	...([ST])P.	DOC_WW_Pin1_4	VFRTPD	380	386	6	BEEEEE
PF00069	Pkinase	...([ST])..E	MOD_CK2_1	MDATRDE	369	376	7	BEEBEEE
PF00069	Pkinase	...([ST])...[ST]	MOD_GSK3_1	RSTTGGNT	27	35	8	EBBEBEBE
PF00069	Pkinase	...([ST])...[ST]	MOD_GSK3_1	IWTSDRLS	92	100	8	BBEBEEBE
PF02516	STT3	.(N)[^P][ST]..	MOD_N-GLC_1	NNWTRA	397	403	6	EEBBEB
PF00069	Pkinase	.[DE].([ST])[ILFWMVA]..	MOD_PLK	QEWTAAR	356	363	7	EEBEEBE
PF00928	Adap_comp_sub	Y..[LMVIF]	TRG_ENDOCYTIC_2	YPKV	47	51	4	BEEB
PF01217	Clat_adaptor_s	[DERQ]...L[LVI]	TRG_LysEnd_APsAcLL_1	DEDDLV	374	380	6	EEEEEB
PF00514	Arm	[^DE]((K[RK])|(RK))[KRP][KR][^DE]	TRG_NLS_MonoCore_2	PKKRKF	237	243	6	EEEEEB
PF00514	Arm	[^DE]((K[RK])|(RK))(([^DE][KR])|([KR][^DE]))(([PKR])|([^DE][DE]))	TRG_NLS_MonoExtC_3	PKKRKFE	237	244	7	EEEEEBE
PF00514	Arm	(([PKR].{0,1}[^DE])|([PKR]))((K[RK])|(RK))(([^DE][KR])|([KR][^DE]))[^DE]	TRG_NLS_MonoExtN_4	PKKRKF	237	243	6	EEEEEB
PF02485	Branch	[ED]{0,3}.(S)[GA].	MOD_GlcNHglycan	LSAR	150	154	4	BBEE
PF01048	PNP_UDP_1	[ED]{0,3}.(S)[GA].	MOD_GlcNHglycan	LSAR	150	154	4	BBEE
PF00069	Pkinase	.R.([ST])[^P]..	MOD_PKA_2	ERSTYNI	1	8	7	EEEEBEB
PF00069	Pkinase	.R.([ST])[^P]..	MOD_PKA_2	QRSTTGG	26	33	7	EEBBEBE
PF00069	Pkinase	.R.([ST])[^P]..	MOD_PKA_2	DRLSSLR	96	103	7	EEBEEBB
PF00069	Pkinase	...([ST])P..	MOD_ProDKin_1	VFRTPDD	380	387	7	BEEEEEB
PF00400	WD40	([LIVMFYWPR]R[^YFWDE]{0,1}R)|(R[^YFWDE]{0,1}R[LIVMFYWPR])	TRG_ER_diArg_1	RRR	388	391	3	EBE
PF00656	Peptidase_C14	[DSTE][^P][^DEWHFYC]D[GSAN]	CLV_C14_Caspase3-7	TLQDG	199	204	5	EBEEE
PF00069	Pkinase	[FLM][^P][^P]([ST])[^DEP][^DE]	MOD_NEK2_1	MERSTY	0	6	6	EEEEEB
PF02207	zf-UBR	^M{0,1}([ED]).	DEG_Nend_UBRbox_2	MER	0	3	3	EEE
PF01111	CKS	[MPVLIFWYQ].(T)P..	DOC_CKS1_1	FRTPDD	381	387	6	EEEEEB
IPR017986	IPR017986	[EDSTY].{0,4}[VIPLA][TSDEKR][ILVA]	LIG_WD40_WDR5_2	TIDI	22	26	4	EEBB
IPR017986	IPR017986	[EDSTY].{0,4}[VIPLA][TSDEKR][ILVA]	LIG_WD40_WDR5_2	DRLSSLRI	96	104	8	EEBEEBBB
IPR017986	IPR017986	[EDSTY].{0,4}[VIPLA][TSDEKR][ILVA]	LIG_WD40_WDR5_2	SRVADL	108	114	6	EEBEEE
IPR017986	IPR017986	[EDSTY].{0,4}[VIPLA][TSDEKR][ILVA]	LIG_WD40_WDR5_2	DGNVLRA	167	174	7	EEEBBEB
PF02991	Atg8	[EDST].{0,2}[WFY]..[ILV]	LIG_LIR_Gen_1	DGFSCV	301	307	6	EEEEBB
PF02991	Atg8	[EDST].{0,2}[WFY]..[ILV]	LIG_LIR_Gen_1	DRWRVI	363	369	6	EBBEEB
PF02991	Atg8	[EDST].{0,2}[WFY]..[ILVFY]	LIG_LIR_Nem_3	DGFSCV	301	307	6	EEEEBB
PF02991	Atg8	[EDST].{0,2}[WFY]..[ILVFY]	LIG_LIR_Nem_3	DRWRVI	363	369	6	EBBEEB
PF02991	Atg8	[EDST].{0,2}LVV	LIG_LIR_LC3C_4	EDDLVV	375	381	6	EEEEBB

## Sheet: Sigma NS-like-protein
Title:Predicted iELM motifs information of Sigma NS-like protein in GCRV GD108
Pfam.No	Domain Name	Motif Pattern	MotifName	Motif	Pos_Start	Pos_End	Length	SA
PF00675	Peptidase_M16	(.RK)|(RR[^KR])	CLV_NRD_NRD_1	SRK	73	76	3	EEE
PF00082	Peptidase_S8	[RK].[AILMFV][LTKF].	CLV_PCSK_SKI1_1	RNVLN	82	87	5	EEBBE
PF00082	Peptidase_S8	[RK].[AILMFV][LTKF].	CLV_PCSK_SKI1_1	RDILT	110	115	5	EEBBE
PF00082	Peptidase_S8	[RK].[AILMFV][LTKF].	CLV_PCSK_SKI1_1	RDATG	313	318	5	EEBEB
PF00244	2014-03-03	[RHK][STALV].([ST]).[PESRDIFTQ]	LIG_14-3-3_3	KASTDT	212	218	6	EEEEEE
PF00400	WD40	.R..L..[LIVM].	DEG_APCC_DBOX_1	WRNVLNGLE	81	90	9	BEEBBEEBE
PF00653	BIR	^M{0,1}[AS]...	LIG_BIR_II_1	MAGVS	0	5	5	EEEEE
PF00653	BIR	DA.G.	LIG_BIR_III_4	DAAGV	140	145	5	EBEEB
PF00134	Cyclin_N	[RK].L.{0,1}[FYLIVMP]	DOC_CYCLIN_1	RELP	38	42	4	EEBE
PF00498	FHA	..(T)..[ILV].	LIG_FHA_1	ASTDTLT	213	220	7	EEEEEBE
PF00149	Metallophos	..[RK].{0,1}[VIL][^P][FW].	DOC_PP1_RVXF_1	DLRLRFD	255	262	7	EBEBEBE
PF00018	SH3_1	P..P.[KR]	LIG_SH3_2	PNSPSR	69	75	6	EEEEEE
PF00018	SH3_1	...[PV]..P	LIG_SH3_3	HWVPNSP	66	73	7	BBBEEEE
PF00018	SH3_1	KP..[QK]...	LIG_SH3_4	KPSRQHWR	75	83	8	EEEEEBBE
PF00917	MATH	[PA][^P][^FYWIL]S[^P]	DOC_USP7_1	AGVSL	1	6	5	EEEEB
PF00917	MATH	[PA][^P][^FYWIL]S[^P]	DOC_USP7_1	PERSK	224	229	5	EEEEE
PF00397	WW	...([ST])P.	DOC_WW_Pin1_4	VPNSPS	68	74	6	BEEEEE
PF00069	Pkinase	S..([ST])...	MOD_CK1_1	SRQTDAS	151	158	7	EEEEEBE
PF00069	Pkinase	S..([ST])...	MOD_CK1_1	SKASTDT	211	218	7	EEEEEEE
PF00069	Pkinase	S..([ST])...	MOD_CK1_1	SRNSRDA	309	316	7	EEEEEEB
PF00069	Pkinase	...([ST])...[ST]	MOD_GSK3_1	RNISNSAS	9	17	8	EEBEEEBE
PF00069	Pkinase	...([ST])...[ST]	MOD_GSK3_1	NSPSRKPS	70	78	8	EEEEEEEE
PF00069	Pkinase	...([ST])...[ST]	MOD_GSK3_1	FDESNTCS	122	130	8	BEEEEBBB
PF00069	Pkinase	...([ST])...[ST]	MOD_GSK3_1	YGDSKAST	208	216	8	BEEEEEEE
PF00069	Pkinase	...([ST])...[ST]	MOD_GSK3_1	SRNSRDAT	309	317	8	EEEEEEBE
PF02516	STT3	.(N)[^P][ST]..	MOD_N-GLC_1	RNISNS	9	15	6	EEBEEE
PF02516	STT3	.(N)[^P][ST]..	MOD_N-GLC_1	FNMSCP	43	49	6	BEBEBE
PF10250	O-FucT	C.{3,5}([ST])C	MOD_OFUCOSY	CFDESNTC	121	129	8	BBEEEEBB
PF00069	Pkinase	.[DE].([ST])[ILFWMVA]..	MOD_PLK	TEDSVNY	114	121	7	EEEEBEB
PF00069	Pkinase	.[DE].([ST])[ILFWMVA]..	MOD_PLK	TDASARM	154	161	7	EEBEBEB
PF01217	Clat_adaptor_s	[DERQ]...L[LVI]	TRG_LysEnd_APsAcLL_1	EDIPLL	21	27	6	EEBEBB
PF00069	Pkinase	...([ST])P.[KR]	MOD_CDK_1	VPNSPSR	68	75	7	BEEEEEE
PF02485	Branch	[ED]{0,3}.(S)[GA].	MOD_GlcNHglycan	NSAS	13	17	4	EEBE
PF02485	Branch	[ED]{0,3}.(S)[GA].	MOD_GlcNHglycan	DASAR	155	160	5	EBEBE
PF02485	Branch	[ED]{0,3}.(S)[GA].	MOD_GlcNHglycan	VSGD	330	334	4	BBEE
PF01048	PNP_UDP_1	[ED]{0,3}.(S)[GA].	MOD_GlcNHglycan	NSAS	13	17	4	EEBE
PF01048	PNP_UDP_1	[ED]{0,3}.(S)[GA].	MOD_GlcNHglycan	DASAR	155	160	5	EBEBE
PF01048	PNP_UDP_1	[ED]{0,3}.(S)[GA].	MOD_GlcNHglycan	VSGD	330	334	4	BBEE
PF00069	Pkinase	[RK][RK].([ST])[^P]..	MOD_PKA_1	RKPSRQH	74	81	7	EEEEEEB
PF00069	Pkinase	.R.([ST])[^P]..	MOD_PKA_2	SRQTDAS	151	158	7	EEEEEBE
PF00069	Pkinase	.R.([ST])[^P]..	MOD_PKA_2	WRNSRNS	306	313	7	BEEEEEE
PF00069	Pkinase	...([ST])P..	MOD_ProDKin_1	VPNSPSR	68	75	7	BEEEEEE
PF07653	SH3_2	P..P.[KR]	LIG_SH3_2	PNSPSR	69	75	6	EEEEEE
PF00400	WD40	([LIVMFYWPR]R[^YFWDE]{0,1}R)|(R[^YFWDE]{0,1}R[LIVMFYWPR])	TRG_ER_diArg_1	LRLR	256	260	4	BEBE
PF08441	Integrin_alpha2	NGR	LIG_Integrin_isoDGR_1	NGR	92	95	3	EEE
PF00362	Integrin_beta	NGR	LIG_Integrin_isoDGR_1	NGR	92	95	3	EEE
PF01839	FG-GAP	NGR	LIG_Integrin_isoDGR_1	NGR	92	95	3	EEE
PF00069	Pkinase	[FLM][^P][^P]([ST])[^DEP][^DE]	MOD_NEK2_1	LSCSVR	26	32	6	BEBEBE
PF00069	Pkinase	[FLM][^P][^P]([ST])[^DEP][^DE]	MOD_NEK2_1	FNMSCP	43	49	6	BEBEBE
PF00069	Pkinase	[FLM][^P][^P]([ST])[^DEP][^DE]	MOD_NEK2_1	LEFSNG	88	94	6	BEBEEE
PF00069	Pkinase	[FLM][^P][^P]([ST])[^DEP][^DE]	MOD_NEK2_1	FDESNT	122	128	6	BEEEEB
PF14604	SH3_9	P..P.[KR]	LIG_SH3_2	PNSPSR	69	75	6	EEEEEE
IPR017986	IPR017986	[EDSTY].{0,4}[VIPLA][TSDEKR][ILVA]	LIG_WD40_WDR5_2	SRQTDASA	151	159	8	EEEEEBEB
IPR017986	IPR017986	[EDSTY].{0,4}[VIPLA][TSDEKR][ILVA]	LIG_WD40_WDR5_2	EPWNVEL	180	187	7	EEBEBEB
IPR017986	IPR017986	[EDSTY].{0,4}[VIPLA][TSDEKR][ILVA]	LIG_WD40_WDR5_2	EFGNPDL	189	196	7	EBEEEEB
IPR017986	IPR017986	[EDSTY].{0,4}[VIPLA][TSDEKR][ILVA]	LIG_WD40_WDR5_2	STDTLTL	214	221	7	EEEEBEB
IPR017986	IPR017986	[EDSTY].{0,4}[VIPLA][TSDEKR][ILVA]	LIG_WD40_WDR5_2	SGDVEV	331	337	6	BEEBEB
PF02991	Atg8	[EDST].{0,2}[WFY]..P	LIG_LIR_Apic_2	DKEFGNP	187	194	7	EEEBEEE
PF02991	Atg8	[EDST].{0,2}[WFY]..[ILVFY]	LIG_LIR_Nem_3	DQYPGY	261	267	6	EEBEEB

## Sheet: NS1
Title:Predicted iELM motifs information of Sigma NS1 protein in GCRV GD108
Pfam.No	Domain Name	Motif Pattern	MotifName	Motif	Pos_Start	Pos_End	Length	SA
PF00082	Peptidase_S8	[RK].[AILMFV][LTKF].	CLV_PCSK_SKI1_1	KMLTS	45	50	5	EBBEE
PF00082	Peptidase_S8	[RK].[AILMFV][LTKF].	CLV_PCSK_SKI1_1	RSMFE	491	496	5	BEEBE
PF00244	2014-03-03	R.[^P]([ST])[^P]P	LIG_14-3-3_1	RHASDP	296	302	6	EEEEEE
PF00244	2014-03-03	[RHK][STALV].([ST]).[PESRDIFTQ]	LIG_14-3-3_3	HSESGE	281	287	6	EEEEEE
PF00244	2014-03-03	[RHK][STALV].([ST]).[PESRDIFTQ]	LIG_14-3-3_3	KTNSEP	317	323	6	EBBBEE
PF00244	2014-03-03	[RHK][STALV].([ST]).[PESRDIFTQ]	LIG_14-3-3_3	KLQTSS	474	480	6	EBEEEE
PF00653	BIR	^M{0,1}[AS]...	LIG_BIR_II_1	MAMRP	0	5	5	EEEEE
PF00134	Cyclin_N	[RK].L.{0,1}[FYLIVMP]	DOC_CYCLIN_1	RSLRY	10	15	5	EEBEB
PF00134	Cyclin_N	[RK].L.{0,1}[FYLIVMP]	DOC_CYCLIN_1	RSLP	27	31	4	EEBE
PF00134	Cyclin_N	[RK].L.{0,1}[FYLIVMP]	DOC_CYCLIN_1	RKLM	467	471	4	EEBB
PF00134	Cyclin_N	[RK].L.{0,1}[FYLIVMP]	DOC_CYCLIN_1	RSLM	686	690	4	EEBB
PF00498	FHA	..(T)..[ILV].	LIG_FHA_1	SDTQLIR	35	42	7	EEEEBBE
PF00498	FHA	..(T)..[ILV].	LIG_FHA_1	SQTSKIT	51	58	7	EEEEEBE
PF00498	FHA	..(T)..[ILV].	LIG_FHA_1	PETYNIE	209	216	7	EEEBEEB
PF00498	FHA	..(T)..[ILV].	LIG_FHA_1	TSTHRVA	406	413	7	EEBEEEB
PF00498	FHA	..(T)..[ILV].	LIG_FHA_1	LLTLGIA	534	541	7	BEEBEBE
PF00498	FHA	..(T)..[ILV].	LIG_FHA_1	DATMALK	570	577	7	BEEEEEE
PF00498	FHA	..(T)..[DE].	LIG_FHA_2	TLTLGDK	57	64	7	EBBBEEE
PF00498	FHA	..(T)..[DE].	LIG_FHA_2	DGTERDV	92	99	7	EEEEEEB
PF00498	FHA	..(T)..[DE].	LIG_FHA_2	TLTSNEP	132	139	7	EBEEEEE
PF00498	FHA	..(T)..[DE].	LIG_FHA_2	LATLRDR	498	505	7	BBEBEEE
PF00498	FHA	..(T)..[DE].	LIG_FHA_2	LRTANEH	582	589	7	BEBEBEE
PF00498	FHA	..(T)..[DE].	LIG_FHA_2	VSTIGEL	594	601	7	EEEBEEB
PF00498	FHA	..(T)..[DE].	LIG_FHA_2	PPTFSDL	664	671	7	EEEBEEB
PF00498	FHA	..(T)..[DE].	LIG_FHA_2	AITQSER	680	687	7	BBEEEEE
PF00069	Pkinase	[KR]{0,2}[KR].{0,2}[KR].{2,4}[ILVM].[ILVF]	DOC_MAPK_1	KSQRSLPKLNL	24	35	11	EEEEEBEEBEB
PF00069	Pkinase	[KR]{0,2}[KR].{0,2}[KR].{2,4}[ILVM].[ILVF]	DOC_MAPK_1	RKLMAGIKL	467	476	9	EEBBEEBEB
PF00149	Metallophos	..[RK].{0,1}[VIL][^P][FW].	DOC_PP1_RVXF_1	DHKLSFL	384	391	7	EEEBEEB
PF00149	Metallophos	..[RK].{0,1}[VIL][^P][FW].	DOC_PP1_RVXF_1	FTRLIDFM	436	444	8	EBEBBEBE
PF00017	SH2	(Y).N.	LIG_SH2_GRB2	YMNS	16	20	4	BBEE
PF00017	SH2	(Y)[VLTFIC]..	LIG_SH2_STAT5	YVST	129	133	4	BBEE
PF00017	SH2	(Y)[VLTFIC]..	LIG_SH2_STAT5	YLLG	219	223	4	BBEE
PF00017	SH2	(Y)[VLTFIC]..	LIG_SH2_STAT5	YLKE	519	523	4	BBEE
PF00018	SH3_1	...[PV]..P	LIG_SH3_3	FSDVQLP	65	72	7	BEEBEBE
PF00018	SH3_1	...[PV]..P	LIG_SH3_3	ISAPAAP	445	452	7	BEEEEBE
PF00018	SH3_1	...[PV]..P	LIG_SH3_3	HHRPPPP	659	666	7	EEEEEEE
PF00917	MATH	[PSAT].[QE]E	LIG_TRAF2_1	SFQE	100	104	4	EBEE
PF00917	MATH	[PA][^P][^FYWIL]S[^P]	DOC_USP7_1	PAQSV	158	163	5	EBEEB
PF00917	MATH	[PA][^P][^FYWIL]S[^P]	DOC_USP7_1	ALCSS	560	565	5	EBBEE
PF00917	MATH	[PA][^P][^FYWIL]S[^P]	DOC_USP7_1	AQMSG	672	677	5	EEBEE
PF00917	MATH	P.E[^P].S[^P]	DOC_USP7_2	PHENSSA	229	236	7	EEEEBEE
PF00397	WW	...([ST])P.	DOC_WW_Pin1_4	YMNSPT	16	22	6	BBEEEE
PF00397	WW	...([ST])P.	DOC_WW_Pin1_4	PSESPA	154	160	6	EEEEEB
PF00397	WW	...([ST])P.	DOC_WW_Pin1_4	PDPTPL	451	457	6	EEEEEB
PF00397	WW	...([ST])P.	DOC_WW_Pin1_4	LEHSPN	651	657	6	BEBEEE
PF00069	Pkinase	S..([ST])...	MOD_CK1_1	SVGSRSL	6	13	7	EBEEEEB
PF00069	Pkinase	S..([ST])...	MOD_CK1_1	SQRSLPK	25	32	7	EEEEBEE
PF00069	Pkinase	S..([ST])...	MOD_CK1_1	SQTSKIT	51	58	7	EEEEEBE
PF00069	Pkinase	S..([ST])...	MOD_CK1_1	STLTSNE	131	138	7	EEBEEEE
PF00069	Pkinase	S..([ST])...	MOD_CK1_1	SLTSSFA	145	152	7	EBBEEBE
PF00069	Pkinase	S..([ST])...	MOD_CK1_1	SERSYRP	165	172	7	EEEEEEE
PF00069	Pkinase	S..([ST])...	MOD_CK1_1	SDTSDSD	185	192	7	EEEEEEE
PF00069	Pkinase	S..([ST])...	MOD_CK1_1	SGESFYH	284	291	7	EEEEBBB
PF00069	Pkinase	S..([ST])...	MOD_CK1_1	SSASANL	505	512	7	BEEEEEB
PF00069	Pkinase	S..([ST])...	MOD_CK1_1	SSKSGNA	563	570	7	EEEBEEB
PF00069	Pkinase	S..([ST])...	MOD_CK1_1	SDLTAQM	668	675	7	EEBBEEB
PF00069	Pkinase	S..([ST])...	MOD_CK1_1	SGASAAI	675	682	7	EEBEEBB
PF00069	Pkinase	S..([ST])...	MOD_CK1_1	SERSLMS	684	691	7	EEEEBBE
PF00069	Pkinase	...([ST])..E	MOD_CK2_1	DVHSFQE	97	104	7	EBEEBEE
PF00069	Pkinase	...([ST])..E	MOD_CK2_1	STLTSNE	131	138	7	EEBEEEE
PF00069	Pkinase	...([ST])..E	MOD_CK2_1	LSRSMFE	489	496	7	EBBEEBE
PF00069	Pkinase	...([ST])..E	MOD_CK2_1	ELRTANE	581	588	7	EBEBEBE
PF00069	Pkinase	...([ST])..E	MOD_CK2_1	NVSTIGE	593	600	7	BEEEBEE
PF00069	Pkinase	...([ST])..E	MOD_CK2_1	EIISKDE	606	613	7	EBEEEEE
PF00069	Pkinase	...([ST])..E	MOD_CK2_1	AAITQSE	679	686	7	EBBEEEE
PF00069	Pkinase	...([ST])...[ST]	MOD_GSK3_1	MRPSSVGS	2	10	8	EEEEEBEE
PF00069	Pkinase	...([ST])...[ST]	MOD_GSK3_1	NSPTHGKS	18	26	8	EEEEEEEE
PF00069	Pkinase	...([ST])...[ST]	MOD_GSK3_1	MLTSGSQT	46	54	8	BBEEEEEE
PF00069	Pkinase	...([ST])...[ST]	MOD_GSK3_1	NDHTDLLS	77	85	8	EEBBEBBE
PF00069	Pkinase	...([ST])...[ST]	MOD_GSK3_1	PEFTDYVS	124	132	8	EEBBEBBE
PF00069	Pkinase	...([ST])...[ST]	MOD_GSK3_1	PSESPAQS	154	162	8	EEEEEBEE
PF00069	Pkinase	...([ST])...[ST]	MOD_GSK3_1	SDTSDSDS	185	193	8	EEEEEEEE
PF00069	Pkinase	...([ST])...[ST]	MOD_GSK3_1	AHATGFFS	247	255	8	EBEEEBBE
PF00069	Pkinase	...([ST])...[ST]	MOD_GSK3_1	LSRSMFET	489	497	8	EBBEEBEE
PF00069	Pkinase	...([ST])...[ST]	MOD_GSK3_1	LDTSLLDT	511	519	8	BEBEBBEE
PF00069	Pkinase	...([ST])...[ST]	MOD_GSK3_1	EIISKDET	606	614	8	EBEEEEEE
PF00069	Pkinase	...([ST])...[ST]	MOD_GSK3_1	LEHSPNYS	651	659	8	BEBEEEEE
PF00069	Pkinase	...([ST])...[ST]	MOD_GSK3_1	SDLTAQMS	668	676	8	EEBBEEBE
PF02516	STT3	.(N)[^P][ST]..	MOD_N-GLC_1	LNLSDT	32	38	6	BEBEEE
PF02516	STT3	.(N)[^P][ST]..	MOD_N-GLC_1	ENSSAY	231	237	6	EEBEEB
PF02516	STT3	.(N)[^P][ST]..	MOD_N-GLC_1	HNLSDG	346	352	6	BEBEEB
PF02516	STT3	.(N)[^P][ST]..	MOD_N-GLC_1	ENVSTI	592	598	6	EBEEEB
PF02516	STT3	.(N)[^P][ST]..	MOD_N-GLC_1	PNYSHH	655	661	6	EEEEEE
PF00454	PI3_PI4_kinase	...([ST])Q..	MOD_PIKK_1	HGKSQRS	22	29	7	EEEEEEE
PF00454	PI3_PI4_kinase	...([ST])Q..	MOD_PIKK_1	LSDTQLI	34	41	7	BEEEEBB
PF00454	PI3_PI4_kinase	...([ST])Q..	MOD_PIKK_1	TSGSQTS	48	55	7	EEEEEEE
PF00454	PI3_PI4_kinase	...([ST])Q..	MOD_PIKK_1	AAITQSE	679	686	7	EBBEEEE
PF00069	Pkinase	R.R..([ST])[^P]..	MOD_PKB_1	RVRHASDPL	294	303	9	BBEEEEEEB
PF00069	Pkinase	.[DE].([ST])[ILFWMVA]..	MOD_PLK	ADATMAL	569	576	7	BBEEEEE
PF00069	Pkinase	.[DE].([ST])[ILFWMVA]..	MOD_PLK	KDETIAA	610	617	7	EEEEBBE
PF00069	Pkinase	.[DE].([ST])[ILFWMVA]..	MOD_PLK	SDLTAQM	668	675	7	EEBBEEB
PF00069	Pkinase	.[DE].([ST])[ILFWMVA]..	MOD_PLK	SERSLMS	684	691	7	EEEEBBE
PF00179	UQ_con	[VILMAFP](K).E	MOD_SUMO	AKLE	649	653	4	EEBE
PF00928	Adap_comp_sub	Y..[LMVIF]	TRG_ENDOCYTIC_2	YSAV	276	280	4	EEBB
PF01217	Clat_adaptor_s	[DERQ]...L[LVI]	TRG_LysEnd_APsAcLL_1	RDEQLI	265	271	6	EEEBBB
PF01217	Clat_adaptor_s	[DERQ]...L[LVI]	TRG_LysEnd_APsAcLL_1	DGKLLI	328	334	6	EEEBBB
PF01217	Clat_adaptor_s	[DERQ]...L[LVI]	TRG_LysEnd_APsAcLL_1	EGPLLL	530	536	6	EEEBBE
PF00022	Actin	[^R]..((.[ILMVF])|([ILMVF].))[^P][^P][ILVM].{4,7}L(([KR].)|(NK))[VATIGS]	LIG_Actin_WH2_2	DATMALKVQIDELRTA	570	586	16	BEEEEEEEEBEEBEBE
PF00568	WH1	PP..F	LIG_EVH1_2	PPPTF	663	668	5	EEEEB
PF02485	Branch	[ED]{0,3}.(S)[GA].	MOD_GlcNHglycan	TSGS	48	52	4	EEEE
PF02485	Branch	[ED]{0,3}.(S)[GA].	MOD_GlcNHglycan	SSAY	233	237	4	BEEB
PF02485	Branch	[ED]{0,3}.(S)[GA].	MOD_GlcNHglycan	NSAA	255	259	4	BEEE
PF02485	Branch	[ED]{0,3}.(S)[GA].	MOD_GlcNHglycan	YSAV	276	280	4	EEBB
PF02485	Branch	[ED]{0,3}.(S)[GA].	MOD_GlcNHglycan	ESGE	283	287	4	EEEE
PF02485	Branch	[ED]{0,3}.(S)[GA].	MOD_GlcNHglycan	LSGK	314	318	4	EEBE
PF02485	Branch	[ED]{0,3}.(S)[GA].	MOD_GlcNHglycan	ISAP	445	449	4	BEEE
PF02485	Branch	[ED]{0,3}.(S)[GA].	MOD_GlcNHglycan	SSAS	505	509	4	BEEE
PF02485	Branch	[ED]{0,3}.(S)[GA].	MOD_GlcNHglycan	KSGN	565	569	4	EBEE
PF02485	Branch	[ED]{0,3}.(S)[GA].	MOD_GlcNHglycan	MSGA	674	678	4	BEEB
PF02485	Branch	[ED]{0,3}.(S)[GA].	MOD_GlcNHglycan	MSAS	689	693	4	BEBE
PF02485	Branch	[ED]{0,3}.(S)[GA].	MOD_GlcNHglycan	ASAA	696	700	4	BEBE
PF02485	Branch	[ED]{0,3}.(S)[GA].	MOD_GlcNHglycan	DSGH	712	716	4	EEEE
PF01048	PNP_UDP_1	[ED]{0,3}.(S)[GA].	MOD_GlcNHglycan	TSGS	48	52	4	EEEE
PF01048	PNP_UDP_1	[ED]{0,3}.(S)[GA].	MOD_GlcNHglycan	SSAY	233	237	4	BEEB
PF01048	PNP_UDP_1	[ED]{0,3}.(S)[GA].	MOD_GlcNHglycan	NSAA	255	259	4	BEEE
PF01048	PNP_UDP_1	[ED]{0,3}.(S)[GA].	MOD_GlcNHglycan	YSAV	276	280	4	EEBB
PF01048	PNP_UDP_1	[ED]{0,3}.(S)[GA].	MOD_GlcNHglycan	ESGE	283	287	4	EEEE
PF01048	PNP_UDP_1	[ED]{0,3}.(S)[GA].	MOD_GlcNHglycan	LSGK	314	318	4	EEBE
PF01048	PNP_UDP_1	[ED]{0,3}.(S)[GA].	MOD_GlcNHglycan	ISAP	445	449	4	BEEE
PF01048	PNP_UDP_1	[ED]{0,3}.(S)[GA].	MOD_GlcNHglycan	SSAS	505	509	4	BEEE
PF01048	PNP_UDP_1	[ED]{0,3}.(S)[GA].	MOD_GlcNHglycan	KSGN	565	569	4	EBEE
PF01048	PNP_UDP_1	[ED]{0,3}.(S)[GA].	MOD_GlcNHglycan	MSGA	674	678	4	BEEB
PF01048	PNP_UDP_1	[ED]{0,3}.(S)[GA].	MOD_GlcNHglycan	MSAS	689	693	4	BEBE
PF01048	PNP_UDP_1	[ED]{0,3}.(S)[GA].	MOD_GlcNHglycan	ASAA	696	700	4	BEBE
PF01048	PNP_UDP_1	[ED]{0,3}.(S)[GA].	MOD_GlcNHglycan	DSGH	712	716	4	EEEE
PF00069	Pkinase	[RK]..(S)[VI]..	MOD_PK_1	RPSSVGS	3	10	7	EEEEBEE
PF00069	Pkinase	.R.([ST])[^P]..	MOD_PKA_2	MRPSSVG	2	9	7	EEEEEBE
PF00069	Pkinase	.R.([ST])[^P]..	MOD_PKA_2	DRSSASA	503	510	7	EEBEEEE
PF00069	Pkinase	.R.([ST])[^P]..	MOD_PKA_2	TRVTALT	626	633	7	BEEEBBE
PF00069	Pkinase	.R.([ST])[^P]..	MOD_PKA_2	ARLSSLA	643	650	7	EBBEEEE
PF00069	Pkinase	...([ST])P..	MOD_ProDKin_1	YMNSPTH	16	23	7	BBEEEEE
PF00069	Pkinase	...([ST])P..	MOD_ProDKin_1	PSESPAQ	154	161	7	EEEEEBE
PF00069	Pkinase	...([ST])P..	MOD_ProDKin_1	PDPTPLH	451	458	7	EEEEEBE
PF00069	Pkinase	...([ST])P..	MOD_ProDKin_1	LEHSPNY	651	658	7	BEBEEEE
PF00400	WD40	([LIVMFYWPR]R[^YFWDE]{0,1}R)|(R[^YFWDE]{0,1}R[LIVMFYWPR])	TRG_ER_diArg_1	VRR	179	182	3	BEE
PF00656	Peptidase_C14	[DSTE][^P][^DEWHFYC]D[GSAN]	CLV_C14_Caspase3-7	DTSDS	186	191	5	EEEEE
PF00069	Pkinase	[FLM][^P][^P]([ST])[^DEP][^DE]	MOD_NEK2_1	LSDTQL	34	40	6	BEEEEB
PF00069	Pkinase	[FLM][^P][^P]([ST])[^DEP][^DE]	MOD_NEK2_1	MLTSGS	46	52	6	BBEEEE
PF00069	Pkinase	[FLM][^P][^P]([ST])[^DEP][^DE]	MOD_NEK2_1	LISTKM	107	113	6	BBEEEB
PF00069	Pkinase	[FLM][^P][^P]([ST])[^DEP][^DE]	MOD_NEK2_1	FDWSSN	117	123	6	BEBEEE
PF00069	Pkinase	[FLM][^P][^P]([ST])[^DEP][^DE]	MOD_NEK2_1	LTSSFA	146	152	6	BBEEBE
PF00069	Pkinase	[FLM][^P][^P]([ST])[^DEP][^DE]	MOD_NEK2_1	FSNSAA	253	259	6	BEBEEE
PF00069	Pkinase	[FLM][^P][^P]([ST])[^DEP][^DE]	MOD_NEK2_1	LTSTHR	405	411	6	BEEBEE
PF00069	Pkinase	[FLM][^P][^P]([ST])[^DEP][^DE]	MOD_NEK2_1	MSISAP	443	449	6	EEBEEE
PF00069	Pkinase	[FLM][^P][^P]([ST])[^DEP][^DE]	MOD_NEK2_1	LQTSSC	475	481	6	BEEEEB
PF00069	Pkinase	[FLM][^P][^P]([ST])[^DEP][^DE]	MOD_NEK2_1	LSRSMF	489	495	6	EBBEEB
PF00069	Pkinase	[FLM][^P][^P]([ST])[^DEP][^DE]	MOD_NEK2_1	LLLTLG	533	539	6	BBEEBE
PF00069	Pkinase	[FLM][^P][^P]([ST])[^DEP][^DE]	MOD_NEK2_1	MLASRH	547	553	6	BBEEBE
PF00069	Pkinase	[FLM][^P][^P]([ST])[^DEP][^DE]	MOD_NEK2_1	LCSSKS	561	567	6	BBEEEB
PF00069	Pkinase	[FLM][^P][^P]([ST])[^DEP][^DE]	MOD_NEK2_1	FYDSGH	710	716	6	BEEEEE
PF00069	Pkinase	[WYPCAG][^P][^P]([ST])[IFCVML][KRHYF]	MOD_NEK2_2	GSRSLR	8	14	6	EEEEBE
IPR017986	IPR017986	[EDSTY].{0,4}[VIPLA][TSDEKR][ILVA]	LIG_WD40_WDR5_2	SQRSLPKL	25	33	8	EEEEBEEB
IPR017986	IPR017986	[EDSTY].{0,4}[VIPLA][TSDEKR][ILVA]	LIG_WD40_WDR5_2	SQTSKITL	51	59	8	EEEEEBEB
IPR017986	IPR017986	[EDSTY].{0,4}[VIPLA][TSDEKR][ILVA]	LIG_WD40_WDR5_2	TQLRA	243	248	5	BEBEE
IPR017986	IPR017986	[EDSTY].{0,4}[VIPLA][TSDEKR][ILVA]	LIG_WD40_WDR5_2	DFMSISA	441	448	7	EBEEBEE
IPR017986	IPR017986	[EDSTY].{0,4}[VIPLA][TSDEKR][ILVA]	LIG_WD40_WDR5_2	ESHLAEI	460	467	7	EEBBEEB
IPR017986	IPR017986	[EDSTY].{0,4}[VIPLA][TSDEKR][ILVA]	LIG_WD40_WDR5_2	DRSSASA	503	510	7	EEBEEEE
IPR017986	IPR017986	[EDSTY].{0,4}[VIPLA][TSDEKR][ILVA]	LIG_WD40_WDR5_2	EGPLLLTL	530	538	8	EEEBBEEB
IPR017986	IPR017986	[EDSTY].{0,4}[VIPLA][TSDEKR][ILVA]	LIG_WD40_WDR5_2	SRHARL	550	556	6	EBEEBE
IPR017986	IPR017986	[EDSTY].{0,4}[VIPLA][TSDEKR][ILVA]	LIG_WD40_WDR5_2	SKSGNADA	564	572	8	EEBEEBBE
IPR017986	IPR017986	[EDSTY].{0,4}[VIPLA][TSDEKR][ILVA]	LIG_WD40_WDR5_2	TMALKV	572	578	6	EEEEEE
IPR017986	IPR017986	[EDSTY].{0,4}[VIPLA][TSDEKR][ILVA]	LIG_WD40_WDR5_2	TANEHLTA	584	592	8	BEBEEBBE
IPR017986	IPR017986	[EDSTY].{0,4}[VIPLA][TSDEKR][ILVA]	LIG_WD40_WDR5_2	DEVRA	619	624	5	BEEEB
IPR017986	IPR017986	[EDSTY].{0,4}[VIPLA][TSDEKR][ILVA]	LIG_WD40_WDR5_2	ETRVTA	625	631	6	EBEEEB
IPR017986	IPR017986	[EDSTY].{0,4}[VIPLA][TSDEKR][ILVA]	LIG_WD40_WDR5_2	DQHTIARL	638	646	8	EEEBBEBB
IPR017986	IPR017986	[EDSTY].{0,4}[VIPLA][TSDEKR][ILVA]	LIG_WD40_WDR5_2	SSLAKL	646	652	6	EEEEEB
IPR017986	IPR017986	[EDSTY].{0,4}[VIPLA][TSDEKR][ILVA]	LIG_WD40_WDR5_2	TFSDLTA	666	673	7	EBEEBBE
IPR017986	IPR017986	[EDSTY].{0,4}[VIPLA][TSDEKR][ILVA]	LIG_WD40_WDR5_2	SGASA	675	680	5	EEBEE
IPR017986	IPR017986	[EDSTY].{0,4}[VIPLA][TSDEKR][ILVA]	LIG_WD40_WDR5_2	DKVSI	702	707	5	EEBEB
PF02991	Atg8	[EDST].{0,2}[WFY]..[ILV]	LIG_LIR_Gen_1	DKQFSDV	62	69	7	EEEBEEB
PF02991	Atg8	[EDST].{0,2}[WFY]..[ILV]	LIG_LIR_Gen_1	SFQEL	100	105	5	EBEEB
PF02991	Atg8	[EDST].{0,2}[WFY]..[ILV]	LIG_LIR_Gen_1	TSSFAQL	147	154	7	BEEBEEB
PF02991	Atg8	[EDST].{0,2}[WFY]..[ILV]	LIG_LIR_Gen_1	DRFTRL	434	440	6	EBEBEB
PF02991	Atg8	[EDST].{0,2}[WFY]..[ILV]	LIG_LIR_Gen_1	DFMSI	441	446	5	EBEEB
PF02991	Atg8	[EDST].{0,2}[WFY]..[ILV]	LIG_LIR_Gen_1	DEFKAL	556	562	6	EEBEEB
PF02991	Atg8	[EDST].{0,2}[WFY]..[ILV]	LIG_LIR_Gen_1	TFSDL	666	671	5	EBEEB
PF02991	Atg8	[EDST].{0,2}[WFY]..P	LIG_LIR_Apic_2	DPYAVP	223	229	6	EBBEBE
PF02991	Atg8	[EDST].{0,2}[WFY]..[ILVFY]	LIG_LIR_Nem_3	DKQFSDV	62	69	7	EEEBEEB
PF02991	Atg8	[EDST].{0,2}[WFY]..[ILVFY]	LIG_LIR_Nem_3	SFQEL	100	105	5	EBEEB
PF02991	Atg8	[EDST].{0,2}[WFY]..[ILVFY]	LIG_LIR_Nem_3	TSSFAQL	147	154	7	BEEBEEB
PF02991	Atg8	[EDST].{0,2}[WFY]..[ILVFY]	LIG_LIR_Nem_3	DRFTRL	434	440	6	EBEBEB
PF02991	Atg8	[EDST].{0,2}[WFY]..[ILVFY]	LIG_LIR_Nem_3	DFMSI	441	446	5	EBEEB
PF02991	Atg8	[EDST].{0,2}[WFY]..[ILVFY]	LIG_LIR_Nem_3	DEFKAL	556	562	6	EEBEEB
PF02991	Atg8	[EDST].{0,2}[WFY]..[ILVFY]	LIG_LIR_Nem_3	TFSDL	666	671	5	EBEEB

## Sheet: Sigma1-like-protein
Title:Predicted iELM motifs information of Sigma1-like protein in GCRV GD108
Pfam.No	Domain Name	Motif Pattern	MotifName	Motif	Pos_Start	Pos_End	Length	SA
PF00675	Peptidase_M16	(.RK)|(RR[^KR])	CLV_NRD_NRD_1	RRL	116	119	3	EEB
PF00675	Peptidase_M16	(.RK)|(RR[^KR])	CLV_NRD_NRD_1	DRK	130	133	3	EEE
PF00675	Peptidase_M16	(.RK)|(RR[^KR])	CLV_NRD_NRD_1	RRA	423	426	3	EEB
PF00675	Peptidase_M16	(.RK)|(RR[^KR])	CLV_NRD_NRD_1	RRW	458	461	3	EEB
PF00244	2014-03-03	R.[^P]([ST])[^P]P	LIG_14-3-3_1	RMSTEP	372	378	6	EBBEEE
PF00244	2014-03-03	[RHK][STALV].([ST]).[PESRDIFTQ]	LIG_14-3-3_3	KLDTNS	184	190	6	EBEEBE
PF00244	2014-03-03	[RHK][STALV].([ST]).[PESRDIFTQ]	LIG_14-3-3_3	KTVSVR	205	211	6	EEBBBE
PF00653	BIR	^M{0,1}[AS]...	LIG_BIR_II_1	MATRD	0	5	5	EEEEE
PF00134	Cyclin_N	[RK].L.{0,1}[FYLIVMP]	DOC_CYCLIN_1	KHLL	463	467	4	EEBB
PF00498	FHA	..(T)..[ILV].	LIG_FHA_1	ELTNAVT	48	55	7	EBEEBBE
PF00498	FHA	..(T)..[ILV].	LIG_FHA_1	ANTASIN	83	90	7	EEEBEBE
PF00498	FHA	..(T)..[ILV].	LIG_FHA_1	EKTVSVR	204	211	7	EEEBBBE
PF00498	FHA	..(T)..[ILV].	LIG_FHA_1	DHTGVLS	258	265	7	EEEEEBB
PF00498	FHA	..(T)..[ILV].	LIG_FHA_1	HSTWSVA	387	394	7	BEBBEEE
PF00498	FHA	..(T)..[DE].	LIG_FHA_2	YSTTLDE	19	26	7	BBEEBEE
PF00498	FHA	..(T)..[DE].	LIG_FHA_2	AVTSLDA	52	59	7	BBEEBEE
PF00498	FHA	..(T)..[DE].	LIG_FHA_2	RLTQVEQ	59	66	7	EBEEBEE
PF00498	FHA	..(T)..[DE].	LIG_FHA_2	DATRIDA	96	103	7	EEEBBEE
PF00498	FHA	..(T)..[DE].	LIG_FHA_2	YPTEDDI	476	483	7	BEEEEEB
PF00498	FHA	..(T)..[DE].	LIG_FHA_2	RSTDDEY	489	496	7	EEEEEEB
PF00017	SH2	(Y)[QDEVAIL][DENPYHI][IPVGAHS]	LIG_SH2_SRC	YAHG	470	474	4	BBEE
PF00017	SH2	(Y)..Q	LIG_SH2_STAT3	YNTQ	297	301	4	EEEE
PF00017	SH2	(Y)[VLTFIC]..	LIG_SH2_STAT5	YVGS	190	194	4	EBBE
PF00017	SH2	(Y)[VLTFIC]..	LIG_SH2_STAT5	YIRE	443	447	4	BBEE
PF00018	SH3_1	...[PV]..P	LIG_SH3_3	IDAVDAP	100	107	7	BEEBEEB
PF00018	SH3_1	...[PV]..P	LIG_SH3_3	GPRVTIP	415	422	7	EEEBEBB
PF00917	MATH	[PSAT].[QE]E	LIG_TRAF2_1	AVQE	393	397	4	EBEE
PF00397	WW	...([ST])P.	DOC_WW_Pin1_4	RVSTPL	250	256	6	BBEEEB
PF00069	Pkinase	S..([ST])...	MOD_CK1_1	SGRSWPL	239	246	7	BEEEEEB
PF00069	Pkinase	S..([ST])...	MOD_CK1_1	STWSVAV	388	395	7	EBBEEEB
PF00069	Pkinase	...([ST])..E	MOD_CK2_1	YSTTLDE	19	26	7	BBEEBEE
PF00069	Pkinase	...([ST])..E	MOD_CK2_1	NLQSAVE	34	41	7	EBEEBBE
PF00069	Pkinase	...([ST])..E	MOD_CK2_1	ARLTQVE	58	65	7	EEBEEBE
PF00069	Pkinase	...([ST])..E	MOD_CK2_1	PRSTDDE	488	495	7	BEEEEEE
PF00069	Pkinase	...([ST])...[ST]	MOD_GSK3_1	TRDSRMTT	2	10	8	EEEEEBBB
PF00069	Pkinase	...([ST])...[ST]	MOD_GSK3_1	EEITNLQS	30	38	8	EEBEEBEE
PF00069	Pkinase	...([ST])...[ST]	MOD_GSK3_1	EQLTVRLT	40	48	8	EEBEBEBB
PF00069	Pkinase	...([ST])...[ST]	MOD_GSK3_1	DILSFSLS	151	159	8	EEBEBEBE
PF00069	Pkinase	...([ST])...[ST]	MOD_GSK3_1	DTNSYVGS	186	194	8	EEBEEBBE
PF00069	Pkinase	...([ST])...[ST]	MOD_GSK3_1	DGLSLSLS	220	228	8	EEBBBEBE
PF00069	Pkinase	...([ST])...[ST]	MOD_GSK3_1	SGRSWPLT	239	247	8	BEEEEEBE
PF00069	Pkinase	...([ST])...[ST]	MOD_GSK3_1	YDHTGVLS	257	265	8	BEEEEEBB
PF00069	Pkinase	...([ST])...[ST]	MOD_GSK3_1	AYNTQDFS	296	304	8	BEEEEEBE
PF00069	Pkinase	...([ST])...[ST]	MOD_GSK3_1	GYLTLNRS	307	315	8	EBBEBEEE
PF00069	Pkinase	...([ST])...[ST]	MOD_GSK3_1	VRMSTEPT	371	379	8	EEBBEEEE
PF02516	STT3	.(N)[^P][ST]..	MOD_N-GLC_1	LNRSQG	311	317	6	BEEEEE
PF00454	PI3_PI4_kinase	...([ST])Q..	MOD_PIKK_1	ARLTQVE	58	65	7	EEBEEBE
PF00454	PI3_PI4_kinase	...([ST])Q..	MOD_PIKK_1	AYNTQDF	296	303	7	BEEEEEB
PF00454	PI3_PI4_kinase	...([ST])Q..	MOD_PIKK_1	LNRSQGK	311	318	7	BEEEEEE
PF00069	Pkinase	.[DE].([ST])[ILFWMVA]..	MOD_PLK	AEKTVSV	203	210	7	EEEEBBB
PF00069	Pkinase	.[DE].([ST])[ILFWMVA]..	MOD_PLK	QDFSIVD	300	307	7	EEBEBBE
PF00069	Pkinase	.[DE].([ST])[ILFWMVA]..	MOD_PLK	TDLSLEK	344	351	7	EEBEBEE
PF00069	Pkinase	.[DE].([ST])[ILFWMVA]..	MOD_PLK	HEGTWRW	361	368	7	EEEEEEB
PF00069	Pkinase	.[DE].([ST])[ILFWMVA]..	MOD_PLK	TEPTITT	375	382	7	EEEEBEB
PF00928	Adap_comp_sub	Y..[LMVIF]	TRG_ENDOCYTIC_2	YNDI	149	153	4	EEEE
PF01217	Clat_adaptor_s	[DERQ]...L[LVI]	TRG_LysEnd_APsAcLL_1	DDIELV	480	486	6	EEBEBB
PF00018	SH3_1	W...[FY]	TRG_PEX_1	WRWKF	365	370	5	EEBEB
PF00018	SH3_1	W...[FY]	TRG_PEX_1	WKSDY	439	444	5	BEEEB
PF02485	Branch	[ED]{0,3}.(S)[GA].	MOD_GlcNHglycan	QSAV	36	40	4	EEBB
PF02485	Branch	[ED]{0,3}.(S)[GA].	MOD_GlcNHglycan	SSAP	158	162	4	EBBE
PF02485	Branch	[ED]{0,3}.(S)[GA].	MOD_GlcNHglycan	TSGK	181	185	4	EEEE
PF02485	Branch	[ED]{0,3}.(S)[GA].	MOD_GlcNHglycan	DISGA	197	202	5	EBBEE
PF02485	Branch	[ED]{0,3}.(S)[GA].	MOD_GlcNHglycan	LSGV	226	230	4	BEEE
PF02485	Branch	[ED]{0,3}.(S)[GA].	MOD_GlcNHglycan	GSGL	233	237	4	EEEE
PF02485	Branch	[ED]{0,3}.(S)[GA].	MOD_GlcNHglycan	LSGR	238	242	4	EBEE
PF02485	Branch	[ED]{0,3}.(S)[GA].	MOD_GlcNHglycan	TSAG	274	278	4	EEEE
PF01048	PNP_UDP_1	[ED]{0,3}.(S)[GA].	MOD_GlcNHglycan	QSAV	36	40	4	EEBB
PF01048	PNP_UDP_1	[ED]{0,3}.(S)[GA].	MOD_GlcNHglycan	SSAP	158	162	4	EBBE
PF01048	PNP_UDP_1	[ED]{0,3}.(S)[GA].	MOD_GlcNHglycan	TSGK	181	185	4	EEEE
PF01048	PNP_UDP_1	[ED]{0,3}.(S)[GA].	MOD_GlcNHglycan	DISGA	197	202	5	EBBEE
PF01048	PNP_UDP_1	[ED]{0,3}.(S)[GA].	MOD_GlcNHglycan	LSGV	226	230	4	BEEE
PF01048	PNP_UDP_1	[ED]{0,3}.(S)[GA].	MOD_GlcNHglycan	GSGL	233	237	4	EEEE
PF01048	PNP_UDP_1	[ED]{0,3}.(S)[GA].	MOD_GlcNHglycan	LSGR	238	242	4	EBEE
PF01048	PNP_UDP_1	[ED]{0,3}.(S)[GA].	MOD_GlcNHglycan	TSAG	274	278	4	EEEE
PF00069	Pkinase	[RK][RK].([ST])[^P]..	MOD_PKA_1	RRWSDKH	458	465	7	EEBEEEE
PF00069	Pkinase	.R.([ST])[^P]..	MOD_PKA_2	TRDSRMT	2	9	7	EEEEEBB
PF00069	Pkinase	.R.([ST])[^P]..	MOD_PKA_2	ARLTQVE	58	65	7	EEBEEBE
PF00069	Pkinase	.R.([ST])[^P]..	MOD_PKA_2	VRMSTEP	371	378	7	EEBBEEE
PF00069	Pkinase	.R.([ST])[^P]..	MOD_PKA_2	RRWSDKH	458	465	7	EEBEEEE
PF00069	Pkinase	.R.([ST])[^P]..	MOD_PKA_2	PRSTDDE	488	495	7	BEEEEEE
PF00069	Pkinase	...([ST])P..	MOD_ProDKin_1	RVSTPLA	250	257	7	BBEEEBE
PF00400	WD40	([LIVMFYWPR]R[^YFWDE]{0,1}R)|(R[^YFWDE]{0,1}R[LIVMFYWPR])	TRG_ER_diArg_1	RRL	116	119	3	EEB
PF00400	WD40	([LIVMFYWPR]R[^YFWDE]{0,1}R)|(R[^YFWDE]{0,1}R[LIVMFYWPR])	TRG_ER_diArg_1	FRR	422	425	3	BEE
PF00400	WD40	([LIVMFYWPR]R[^YFWDE]{0,1}R)|(R[^YFWDE]{0,1}R[LIVMFYWPR])	TRG_ER_diArg_1	YRR	457	460	3	BEE
PF04695	Pex14_N	W...[FY]	TRG_PEX_1	WRWKF	365	370	5	EEBEB
PF04695	Pex14_N	W...[FY]	TRG_PEX_1	WKSDY	439	444	5	BEEEB
PF00656	Peptidase_C14	[DSTE][^P][^DEWHFYC]D[GSAN]	CLV_C14_Caspase3-7	TSLDA	54	59	5	EEBEE
PF00656	Peptidase_C14	[DSTE][^P][^DEWHFYC]D[GSAN]	CLV_C14_Caspase3-7	TRIDA	98	103	5	EBBEE
PF00656	Peptidase_C14	[DSTE][^P][^DEWHFYC]D[GSAN]	CLV_C14_Caspase3-7	DIVDG	164	169	5	EBEEE
PF00656	Peptidase_C14	[DSTE][^P][^DEWHFYC]D[GSAN]	CLV_C14_Caspase3-7	SIVDG	303	308	5	EBBEE
PF00656	Peptidase_C14	[DSTE][^P][^DEWHFYC]D[GSAN]	CLV_C14_Caspase3-7	DLNDG	333	338	5	EBEEB
PF00069	Pkinase	[FLM][^P][^P]([ST])[^DEP][^DE]	MOD_NEK2_1	LSFSLS	153	159	6	BEBEBE
PF00069	Pkinase	[FLM][^P][^P]([ST])[^DEP][^DE]	MOD_NEK2_1	LFITSG	178	184	6	BBBEEE
PF00069	Pkinase	[FLM][^P][^P]([ST])[^DEP][^DE]	MOD_NEK2_1	LLLSGR	236	242	6	EBEBEE
PF00069	Pkinase	[FLM][^P][^P]([ST])[^DEP][^DE]	MOD_NEK2_1	LRVSTP	249	255	6	BBBEEE
PF00069	Pkinase	[FLM][^P][^P]([ST])[^DEP][^DE]	MOD_NEK2_1	LDVTSA	271	277	6	BEBEEE
PF00069	Pkinase	[FLM][^P][^P]([ST])[^DEP][^DE]	MOD_NEK2_1	LNRSQG	311	317	6	BEEEEE
PF01111	CKS	[MPVLIFWYQ].(T)P..	DOC_CKS1_1	VSTPLA	251	257	6	BEEEBE
PF00400	WD40 repeat	[EDSTY].{0,4}[VIPLA][TSDEKR][ILVA]	LIG_WD40_WDR5_2	TTLDEAKI	21	29	8	EEBEEBEB
PF00400	WD40 repeat	[EDSTY].{0,4}[VIPLA][TSDEKR][ILVA]	LIG_WD40_WDR5_2	SAVEQLTV	37	45	8	EBBEEBEB
PF00400	WD40 repeat	[EDSTY].{0,4}[VIPLA][TSDEKR][ILVA]	LIG_WD40_WDR5_2	TSLDARL	54	61	7	EEBEEEB
PF00400	WD40 repeat	[EDSTY].{0,4}[VIPLA][TSDEKR][ILVA]	LIG_WD40_WDR5_2	TASI	85	89	4	EBEB
PF00400	WD40 repeat	[EDSTY].{0,4}[VIPLA][TSDEKR][ILVA]	LIG_WD40_WDR5_2	DATRIDA	96	103	7	EEEBBEE
PF00400	WD40 repeat	[EDSTY].{0,4}[VIPLA][TSDEKR][ILVA]	LIG_WD40_WDR5_2	SSSVDI	193	199	6	EEEBEB
PF00400	WD40 repeat	[EDSTY].{0,4}[VIPLA][TSDEKR][ILVA]	LIG_WD40_WDR5_2	EKTVSV	204	210	6	EEEBBB
PF00400	WD40 repeat	[EDSTY].{0,4}[VIPLA][TSDEKR][ILVA]	LIG_WD40_WDR5_2	SGVLEV	227	233	6	EEEBEB
PF00400	WD40 repeat	[EDSTY].{0,4}[VIPLA][TSDEKR][ILVA]	LIG_WD40_WDR5_2	SWPLTLDL	242	250	8	EEEBEBBB
PF00400	WD40 repeat	[EDSTY].{0,4}[VIPLA][TSDEKR][ILVA]	LIG_WD40_WDR5_2	DHTGVLSV	258	266	8	EEEEEBBB
PF00400	WD40 repeat	[EDSTY].{0,4}[VIPLA][TSDEKR][ILVA]	LIG_WD40_WDR5_2	DGYLTL	306	312	6	EEBBEB
PF00400	WD40 repeat	[EDSTY].{0,4}[VIPLA][TSDEKR][ILVA]	LIG_WD40_WDR5_2	ETDLSL	343	349	6	EEEBEB
PF00400	WD40 repeat	[EDSTY].{0,4}[VIPLA][TSDEKR][ILVA]	LIG_WD40_WDR5_2	STEPTI	374	380	6	BEEEEB
PF00400	WD40 repeat	[EDSTY].{0,4}[VIPLA][TSDEKR][ILVA]	LIG_WD40_WDR5_2	TEDDIEL	478	485	7	EEEEBEB
PF02991	Atg8	[EDST].{0,2}[WFY]..[ILV]	LIG_LIR_Gen_1	SFPPI	140	145	5	EEEEB
PF02991	Atg8	[EDST].{0,2}[WFY]..[ILV]	LIG_LIR_Gen_1	TQDFSIV	299	306	7	EEEBEBB
PF02991	Atg8	[EDST].{0,2}[WFY]..[ILV]	LIG_LIR_Gen_1	DGYLTL	306	312	6	EEBBEB
PF02991	Atg8	[EDST].{0,2}[WFY]..[ILV]	LIG_LIR_Gen_1	EYEWAGL	494	501	7	EBEBEEB
PF02991	Atg8	[EDST].{0,2}[WFY]..[ILVFY]	LIG_LIR_Nem_3	SFPPI	140	145	5	EEEEB
PF02991	Atg8	[EDST].{0,2}[WFY]..[ILVFY]	LIG_LIR_Nem_3	TQDFSIV	299	306	7	EEEBEBB
PF02991	Atg8	[EDST].{0,2}[WFY]..[ILVFY]	LIG_LIR_Nem_3	DGYLTL	306	312	6	EEBBEB
PF02991	Atg8	[EDST].{0,2}[WFY]..[ILVFY]	LIG_LIR_Nem_3	EYEWAGL	494	501	7	EBEBEEB

## Sheet: S8
Title:Predicted iELM motifs information of S8 protein in GCRV GD108
Pfam.No	Domain Name	Motif Pattern	MotifName	Motif	Pos_Start	Pos_End	Length	SA
PF00675	Peptidase_M16	(.RK)|(RR[^KR])	CLV_NRD_NRD_1	RRY	343	346	3	EEB
PF00244	2014-03-03	R..[^P]([ST])[IVLM].	LIG_14-3-3_2	RAYRTLD	115	122	7	EEEEBEE
PF00244	2014-03-03	[RHK][STALV].([ST]).[PESRDIFTQ]	LIG_14-3-3_3	RLSSLR	97	103	6	EEEBBB
PF00244	2014-03-03	[RHK][STALV].([ST]).[PESRDIFTQ]	LIG_14-3-3_3	RALSVI	206	212	6	BEBEEB
PF00134	Cyclin_N	[RK].L.{0,1}[FYLIVMP]	DOC_CYCLIN_1	RTLDL	118	123	5	EBEEE
PF00134	Cyclin_N	[RK].L.{0,1}[FYLIVMP]	DOC_CYCLIN_1	RALSV	206	211	5	BEBEE
PF00498	FHA	..(T)..[ILV].	LIG_FHA_1	QFTFNLL	64	71	7	EEBEEEE
PF00498	FHA	..(T)..[ILV].	LIG_FHA_1	YRTLDLA	117	124	7	EEBEEEB
PF00498	FHA	..(T)..[ILV].	LIG_FHA_1	SLTGRLG	218	225	7	EEBEBEE
PF00498	FHA	..(T)..[ILV].	LIG_FHA_1	SWTDPVG	292	299	7	EEEEEBE
PF00498	FHA	..(T)..[ILV].	LIG_FHA_1	YWTNAVG	345	352	7	BBEBEEE
PF00017	SH2	(Y)..Q	LIG_SH2_STAT3	YTEQ	61	65	4	EEBE
PF00017	SH2	(Y)[VLTFIC]..	LIG_SH2_STAT5	YTEQ	61	65	4	EEBE
PF00017	SH2	(Y)[VLTFIC]..	LIG_SH2_STAT5	YLAS	215	219	4	EBEE
PF00017	SH2	(Y)[VLTFIC]..	LIG_SH2_STAT5	YVQF	233	237	4	EEBB
PF00017	SH2	(Y)[VLTFIC]..	LIG_SH2_STAT5	YIYC	266	270	4	BBEE
PF00917	MATH	[PA][^P][^FYWIL]S[^P]	DOC_USP7_1	AYQSI	189	194	5	EEEEB
PF00397	WW	...([ST])P.	DOC_WW_Pin1_4	YCASPD	268	274	6	EEBEEB
PF00069	Pkinase	S..([ST])...	MOD_CK1_1	SVITLIY	209	216	7	EEBEBEE
PF00069	Pkinase	S..([ST])...	MOD_CK1_1	SALSLSW	287	294	7	BBEBEEE
PF00069	Pkinase	...([ST])...[ST]	MOD_GSK3_1	RSTTGGNT	27	35	8	EBEEBBEE
PF00069	Pkinase	...([ST])...[ST]	MOD_GSK3_1	LIYTEQFT	59	67	8	BEEEBEEB
PF00069	Pkinase	...([ST])...[ST]	MOD_GSK3_1	IWTSDRLS	92	100	8	EEBEEEEE
PF00069	Pkinase	...([ST])...[ST]	MOD_GSK3_1	SALSLSWT	287	295	8	BBEBEEEE
PF00069	Pkinase	.[DE].([ST])[ILFWMVA]..	MOD_PLK	QEWTAAR	356	363	7	EEEEE
PF00928	Adap_comp_sub	Y..[LMVIF]	TRG_ENDOCYTIC_2	YPKV	47	51	4	EEEB
PF00928	Adap_comp_sub	Y..[LMVIF]	TRG_ENDOCYTIC_2	YRTL	117	121	4	EEBE
PF00928	Adap_comp_sub	Y..[LMVIF]	TRG_ENDOCYTIC_2	YQSI	190	194	4	EEEB
PF00928	Adap_comp_sub	Y..[LMVIF]	TRG_ENDOCYTIC_2	YYGF	229	233	4	BEBE
PF00928	Adap_comp_sub	Y..[LMVIF]	TRG_ENDOCYTIC_2	YVQF	233	237	4	EEBB
PF00069	Pkinase	[RK]..(S)[VI]..	MOD_PK_1	RALSVIT	206	213	7	BEBEEBE
PF00069	Pkinase	.R.([ST])[^P]..	MOD_PKA_2	QRSTTGG	26	33	7	EEBEEBB
PF00069	Pkinase	.R.([ST])[^P]..	MOD_PKA_2	DRLSSLR	96	103	7	EEEEBBB
PF00069	Pkinase	...([ST])P..	MOD_ProDKin_1	YCASPDW	268	275	7	EEBEEBE
PF00400	WD40	([LIVMFYWPR]R[^YFWDE]{0,1}R)|(R[^YFWDE]{0,1}R[LIVMFYWPR])	TRG_ER_diArg_1	RRY	343	346	3	EEB
PF04695	Pex14_N	F...[WF]	TRG_PEX_2	FYVQF	232	237	5	EEEBB
PF00069	Pkinase	[FLM][^P][^P]([ST])[^DEP][^DE]	MOD_NEK2_1	MERSTY	0	6	6	EEEEBB
PF00069	Pkinase	[FLM][^P][^P]([ST])[^DEP][^DE]	MOD_NEK2_1	LSLSWT	289	295	6	EBEEEE
PF02207	zf-UBR	^M{0,1}([ED]).	DEG_Nend_UBRbox_2	MER	0	3	3	EEE
IPR017986	IPR017986	[EDSTY].{0,4}[VIPLA][TSDEKR][ILVA]	LIG_WD40_WDR5_2	TYPKV	46	51	5	EEEEB
IPR017986	IPR017986	[EDSTY].{0,4}[VIPLA][TSDEKR][ILVA]	LIG_WD40_WDR5_2	DRLSSLRI	96	104	8	EEEEBBBB
IPR017986	IPR017986	[EDSTY].{0,4}[VIPLA][TSDEKR][ILVA]	LIG_WD40_WDR5_2	SRVADL	108	114	6	EEBEBE
IPR017986	IPR017986	[EDSTY].{0,4}[VIPLA][TSDEKR][ILVA]	LIG_WD40_WDR5_2	YRTLDL	117	123	6	EEBEEE
IPR017986	IPR017986	[EDSTY].{0,4}[VIPLA][TSDEKR][ILVA]	LIG_WD40_WDR5_2	DGNVLRA	167	174	7	EBEEBEE
IPR017986	IPR017986	[EDSTY].{0,4}[VIPLA][TSDEKR][ILVA]	LIG_WD40_WDR5_2	TLIYLASL	212	220	8	EBEEBEEE
PF02991	Atg8	[EDST].{0,2}[WFY]..[ILV]	LIG_LIR_Gen_1	TYPKV	46	51	5	EEEEB
PF02991	Atg8	[EDST].{0,2}[WFY]..[ILV]	LIG_LIR_Gen_1	TFNLL	66	71	5	BEEEE
PF02991	Atg8	[EDST].{0,2}[WFY]..[ILV]	LIG_LIR_Gen_1	SEAYQSI	187	194	7	BEEEEEB
PF02991	Atg8	[EDST].{0,2}[WFY]..[ILV]	LIG_LIR_Gen_1	DGFSCV	301	307	6	EEEBBE
PF02991	Atg8	[EDST].{0,2}[WFY]..P	LIG_LIR_Apic_2	SLSWTDP	290	297	7	BEEEEEE
PF02991	Atg8	[EDST].{0,2}[WFY]..[ILVFY]	LIG_LIR_Nem_3	DAFRTY	42	48	6	BBBEEE
PF02991	Atg8	[EDST].{0,2}[WFY]..[ILVFY]	LIG_LIR_Nem_3	TFNLL	66	71	5	BEEEE
PF02991	Atg8	[EDST].{0,2}[WFY]..[ILVFY]	LIG_LIR_Nem_3	SEAYQSI	187	194	7	BEEEEEB
PF02991	Atg8	[EDST].{0,2}[WFY]..[ILVFY]	LIG_LIR_Nem_3	DGFSCV	301	307	6	EEEBBE

[truncated: 1 more sheets: S11]
