# Supplementary material for: Prediction of GCRV virus-host protein interactome based on structural motif-domain interactions
Source: BMC Bioinformatics. 2017 Mar 2;18:145. doi: 10.1186/s12859-017-1500-8 (PMC5335770; doi:10.1186/s12859-017-1500-8)
Supplement: Additional file 3: Table S3. — GCRV virus-host interaction network. (CSV 411 kb) [file 12859_2017_1500_MOESM3_ESM.csv]

PPIs.csv
GCRV_Protein	GrassCarp_Gene_ID	Homologue_Of_Dario	Gene_Name
SigmaNS	CI01000171_00493834_00494490	A1E267_DANRE	ywhag1
SigmaNS	CI01000154_01327192_01327848	E7F354_DANRE	ywhag2
SigmaNS	CI01000340_15609967_15613588	Q5PRD0_DANRE	ywhaba
SigmaNS	CI01000320_00331521_00343779	B8JLJ3_DANRE	ywhaz
SigmaNS	CI01000043_00210512_00219119	Q5CZQ1_DANRE	ywhae2
SigmaNS	CI01000062_04070271_04080873	Q803M8_DANRE	ywhaqb
SigmaNS	CI01000027_05461577_05471900	Q6P102_DANRE	ywhabl
SigmaNS	CI01000072_02528257_02532888	Q7ZW20_DANRE	ywhae1
SigmaNS	CI01000304_06931421_06933921	Q7T3G2_DANRE	ywhah
SigmaNS	CI01000325_07037122_07051586	Q7ZUM0_DANRE	ywhaqa
SigmaNS	CI01000146_00148692_00155571	F1RBF6_DANRE	ywhabb
SigmaNS	CI01000065_04027497_04039742	F1RDJ3_DANRE	ppp1r8b
SigmaNS	CI01000046_03572743_03591418	Q7SYM1_DANRE	foxk1
SigmaNS	CI01000001_11715436_11736738	F1QJ64_DANRE	kif1b
SigmaNS	CI01000173_00387690_00400275	E7FFM9_DANRE	si:ch211-262e15.1
SigmaNS	CI01000340_02374013_02422276	E7F4K4_DANRE	kif1aa
SigmaNS	CI01000338_00714986_00727053	B0V1J5_DANRE	chek2
SigmaNS	CI01000029_07455468_07464461	I3IRX0_DANRE	rnf8
SigmaNS	CI01000071_02077867_02087670	A5WW08_DANRE	chfr
SigmaNS	CI01000047_07445474_07451503	F1QME9_DANRE	foxk2
SigmaNS	CI01000027_05018992_05033275	E9QF00_DANRE	nbn
SigmaNS	CI01000029_03855238_03922931	U3JA65_DANRE	mllt4a
SigmaNS	CI01000161_00162338_00163205	E7F4W2_DANRE
SigmaNS	CI01000306_02022802_02080261	Q08BE3_DANRE	slmapa
SigmaNS	CI01000301_01192248_01213609	A0A0R4IM96_DANRE	kif16ba
SigmaNS	CI01000059_06743553_06768560	A0A0G2L7N0_DANRE	kif1c
SigmaNS	CI01000086_02266795_02305843	E7F985_DANRE	kif13a
SigmaNS	CI01000056_01941102_01951921	Q6P0E3_DANRE	mcrs1
SigmaNS	CI01000189_00086672_00092620	E7F3T1_DANRE	slc4a1ap
SigmaNS	CI01000004_06365131_06390103	B0S7L9_DANRE	kif1ab
SigmaNS	CI01000320_02299325_02304327	A5PF58_DANRE	ppp1r8a
SigmaNS	CI01000027_10545286_10547348	A0A0R4IBM5_DANRE	snip1
SigmaNS	CI01000030_04804199_04820916	F1Q554_DANRE	kif14
SigmaNS	CI01000319_05588528_05591650	E7FD52_DANRE	tcf19l
SigmaNS	CI01000013_02733870_02751654	B5DE36_DANRE	bcar1
SigmaNS	CI01000054_01879983_01965668	F1Q551_DANRE	trioa
SigmaNS	CI01000001_04701645_04713999	Q08BY6_DANRE	ptk6b
SigmaNS	CI01000054_11984922_12021876	X1WBC3_DANRE	si:ch211-176g13.8
SigmaNS	CI01000311_01659809_01695288	A0A0R4IB50_DANRE	ppp1r13ba
SigmaNS	CI01000010_00952202_00958971	F1Q7D7_DANRE	ptk6a
SigmaNS	CI01000024_00766380_00783144	Q4V9A1_DANRE	nck2b
SigmaNS	CI01000016_02385791_02400026	F1QJK0_DANRE	myo1eb
SigmaNS	CI01000047_03177108_03216092	E7FCI7_DANRE	arhgap27
SigmaNS	CI01000105_01104888_01119177	F1QVP1_DANRE	sh3gl3a
SigmaNS	CI01000001_00580789_00602408	Q1JPZ3_DANRE	src
SigmaNS	CI01000119_01161178_01175649	Q1LYG0_DANRE	sh3pxd2a
SigmaNS	CI01000127_02075266_02086856	E7FDV1_DANRE	si:ch1073-89b12.1
SigmaNS	CI01000012_13324234_13357963	A0A0R4IP30_DANRE	sorbs1
SigmaNS	CI01000106_02757783_02765551	X1WCS7_DANRE	sh3pxd2ab
SigmaNS	CI01000010_03483057_03492616	Q7ZVA3_DANRE	sh3gl1b
SigmaNS	CI01000072_02536049_02537741	Q6DEM2_DANRE	crk
SigmaNS	CI01000069_04628032_04638137	B2GRW4_DANRE	sgsm3
SigmaNS	CI01000040_00554753_00561571	A0A0R4IM71_DANRE	sh3pxd2b
SigmaNS	CI01000070_00528394_00528579	A8E7L4_DANRE	abi1b
SigmaNS	CI01000000_11721762_11759751	F1QS98_DANRE	dlg3
SigmaNS	CI01000325_03508153_03535245	B3DIT8_DANRE	sh3rf1
SigmaNS	CI01000037_02378066_02392175	F1R1C3_DANRE	nck2a
SigmaNS	CI01000000_14143399_14175045	F1Q5K7_DANRE	sorbs2b
SigmaNS	CI01000052_01709380_01717983	B8JIS3_DANRE	eps8l3b
SigmaNS	CI01000021_01791577_01796792	F1R7X7_DANRE	sla2
SigmaNS	CI01000059_04516712_04524200	A2BFP2_DANRE	ncf1
SigmaNS	CI01000026_00665765_00675919	E7F1V4_DANRE	efs
SigmaNS	CI01000129_01825289_01834891	E7F6J3_DANRE
SigmaNS	CI01000010_05594817_05606739	B0UXN7_DANRE	abl2
SigmaNS	CI01000021_00359725_00409437	A0A0R4IMG4_DANRE	plcg1
SigmaNS	CI01000340_00151447_00155343	Q5RKN6_DANRE	grb2a
SigmaNS	CI01000059_08188428_08219512	F8W5Q8_DANRE	abl1
SigmaNS	CI01000004_09490844_09498265	Q66I04_DANRE	lyn
SigmaNS	CI01000054_01042925_01056338	Q8AWF1_DANRE	yrk
SigmaNS	CI01000021_04917237_04928702	A0A0R4J755_DANRE	hck
SigmaNS	CI01000070_02756122_02778377	E7F6M0_DANRE	nck1b
SigmaNS	CI01000107_00018388_00025444	F1QBX4_DANRE	nostrin
SigmaNS	CI01000016_11353238_11464979	F1QD90_DANRE	triob
SigmaNS	CI01000069_02652051_02660623	F1R2D9_DANRE	si:ch211-51c14.1
SigmaNS	CI01000026_05275819_05311387	E7FDV0_DANRE	myo1ea
SigmaNS	CI01000006_11715016_11740679	F1R446_DANRE	spna2
SigmaNS	CI01000039_01622940_01669780	F1R3X3_DANRE	rasa1a
SigmaNS	CI01000310_02839241_02854077	F8W3V6_DANRE	ahi1
SigmaNS	CI01000000_08944744_08952170	F8W3B7_DANRE	btk
SigmaNS	CI01000015_06736494_06753296	Q1LXN7_DANRE	tp53bp2b
SigmaNS	CI01000053_03120615_03122486	E7EXP8_DANRE	arhgef16
SigmaNS	CI01000000_12267178_12276741	F1R3M1_DANRE	itk
SigmaNS	CI01000070_04802202_04807854	A8E7L4_DANRE	abi1b
SigmaNS	CI01000023_00039121_00048164	Q6PE32_DANRE	grap2b
SigmaNS	CI01000019_03742708_03772620	F1QMB4_DANRE	golgb1
SigmaNS	CI01000055_06677321_06690010	A0JMN4_DANRE	csk
SigmaNS	CI01000073_00861824_00872847	Q1MT71_DANRE	sh3gl1a
SigmaNS	CI01000032_00861012_00868904	Q6EWH2_DANRE	fyna
SigmaNS	CI01000039_03802776_03816031	F1QWF1_DANRE	si:dkey-40c11.2
SigmaNS	CI01000337_01262618_01267479	A5PN57_DANRE	ostf1
SigmaNS	CI01000300_09668138_09683655	B8A480_DANRE	sh3d19
SigmaNS	CI01000004_08010634_08013275	E9QC52_DANRE	nck1a
SigmaNS	CI01000306_03704267_03746574	E7FF53_DANRE	unm_sa1614
SigmaNS	CI01000146_01161579_01190874	E7F8Y3_DANRE	sorbs3
SigmaNS	CI01000000_17759341_17772818	A0A0R4ILG6_DANRE	sh3rf2
SigmaNS	CI01000066_01110448_01145292	B7ZVG9_DANRE	srgap1b
SigmaNS	CI01000195_01218621_01235015	E7F1M5_DANRE	fynrk
SigmaNS	CI01000016_08570850_08582638	F1QKE3_DANRE	mpp6a
SigmaNS	CI01000004_11505808_11516796	A5PMY5_DANRE	stam
SigmaNS	CI01000004_01883020_01908403	A8E7L4_DANRE	abi1b
SigmaNS	CI01000034_02513892_02532734	E7F1R9_DANRE	arhgap27l
SigmaNS	CI01000058_02911431_02958568	B0S6J3_DANRE	srgap2
SigmaNS	CI01000004_11432849_11451784	A1A5H8_DANRE	yes1
SigmaNS	CI01000006_08207762_08211601	Q6PH06_DANRE	crkl
SigmaNS	CI01000063_03695944_03716188	E7F1T2_DANRE	si:dkey-38p12.3
SigmaNS	CI01000129_01812515_01816581	A0A0H2UKT8_DANRE	tec
SigmaNS	CI01000113_00659612_00684227	E7FFS0_DANRE	trip10a
SigmaNS	CI01000329_00871039_00879185	E7F1L9_DANRE	si:ch73-70c5.1
SigmaNS	CI01000133_00133308_00138251	F1RBZ6_DANRE	eps8l1
SigmaNS	CI01000069_01945534_01950027	Q567F1_DANRE	grap2a
SigmaNS	CI01000026_12570957_12581387	A2VCY2_DANRE	ncf2
SigmaNS	CI01000158_01394592_01407483	E7F372_DANRE	rasa1b
SigmaNS	CI01000001_08971649_08984224	A0A0R4IFP1_DANRE	arhgap4a
SigmaNS	CI01000300_05982822_06013144	F1Q9A0_DANRE	sorbs2a
SigmaNS	CI01000034_00393749_00410314	Q6PC73_DANRE	grb2b
SigmaNS	CI01000015_08501048_08520072	Q1LVQ2_DANRE	sh3bp4a
SigmaNS	CI01000340_10296583_10355505	A0A0R4IAE2_DANRE	srgap3
SigmaNS	CI01000046_04308380_04317709	F1R1D5_DANRE	grapa
SigmaNS	CI01000016_09138227_09156795	A0A140LFW7_DANRE	arhgef5
SigmaNS	CI01000005_06901329_06921880	A0A0R4IVI5_DANRE	tp53bp2a
SigmaNS	CI01000059_00130626_00143117	A0A0R4IQD5_DANRE	arhgef15
SigmaNS	CI01000312_00316164_00336506	Q1RLY5_DANRE	lck
SigmaNS	CI01000189_02823407_02846026	F1R0Z9_DANRE	itsn2b
SigmaNS	CI01000006_08557710_08600107	F1QUI8_DANRE	vav2
SigmaNS	CI01000300_10938720_10949086	F1Q7X1_DANRE	arhgef38
SigmaNS	CI01000351_01829735_01856283	X1WG82_DANRE	baiap2l1b
SigmaNS	CI01000158_00816429_00823573	Q6GMH1_DANRE	dbnla
SigmaNS	CI01000015_06624422_06649278	Q1LUW2_DANRE	ncf4
SigmaNS	CI01000013_10865753_10884937	F1QF74_DANRE	mapk8ip2
SigmaNS	CI01000029_00263434_00300185	F1R1N9_DANRE	cd2ap
SigmaNS	CI01000016_02802780_02815803	A0A0R4IK14_DANRE	sh3d21
SigmaNS	CI01000033_01765591_01779307	A0A0R4IB32_DANRE	baiap2a
SigmaNS	CI01000169_00317515_00372623	B8JID6_DANRE	dock5
SigmaNS	CI01000129_00905934_00913652	A0A0G2KWR0_DANRE
SigmaNS	CI01000032_02660718_02684072	F1Q628_DANRE	arhgef9b
SigmaNS	CI01000055_06072755_06075308	Q6TGT7_DANRE	sh3gl3b
SigmaNS	CI01000325_04477362_04503416	F1QCM5_DANRE	itsn2a
SigmaNS	CI01000003_00842413_00868623	A0A0R4IH27_DANRE	tnk2b
SigmaNS	CI01000304_05985483_05986985	B3DFM9_DANRE	snx18b
SigmaNS	CI01000009_09644689_09665350	B0S771_DANRE	arhgef7a
SigmaNS	CI01000037_02378066_02392175	F1R1C3_DANRE	nck2a
SigmaNS	CI01000055_00627597_00660770	A0A0R4IYZ8_DANRE	baiap2b
SigmaNS	CI01000095_04262102_04292135	E7FDB4_DANRE	ngef
SigmaNS	CI01000026_04891501_04898456	A0A0R4INS6_DANRE	pstpip1b
SigmaNS	CI01000072_04577347_04600719	A0A0B4J1A8_DANRE	ubash3bb
SigmaNS	CI01000010_05538251_05562058	A0A0R4IAX0_DANRE	fnbp1l
SigmaNS	CI01000013_00441663_00456168	Q1LX61_DANRE	pstpip1a
SigmaNS	CI01000004_11826038_11848540	F1QK94_DANRE	amph
SigmaNS	CI01000004_12048597_12107143	F1QBI5_DANRE	asap1a
SigmaNS	CI01000013_00259782_00293697	F1Q5J2_DANRE	map3k10
SigmaNS	CI01000115_00785499_00799850	A0A0R4IB08_DANRE	mapk8ip1
SigmaNS	CI01000119_01508762_01546304	A8E7E7_DANRE	itsn1
SigmaNS	CI01000313_01185861_01191042	Q6PFQ3_DANRE	pex13
SigmaNS	CI01000036_00478456_00483759	F1QDD1_DANRE	prmt2
SigmaNS	CI01000300_09668138_09683655	B8A480_DANRE	sh3d19
SigmaNS	CI01000027_02194222_02218628	E7F2V6_DANRE	arhgap33
SigmaNS	CI01000035_00351582_00363838	Q6NYJ1_DANRE	lasp1
SigmaNS	CI01000012_13063943_13081607	F1R5E9_DANRE	si:ch211-120p12.3
SigmaNS	CI01000050_02697366_02720081	E7EXG2_DANRE	dbnlb
SigmaNS	CI01000009_08632210_08646938	B0UYA0_DANRE	sh3bp4
SigmaNS	CI01000069_04579172_04593867	F1RE41_DANRE	abi3a
SigmaNS	CI01000063_01200458_01207989	E7F8C7_DANRE	baiap2l1a
SigmaNS	CI01000352_01923489_01940632	F1QJ54_DANRE	mapk8ip1
SigmaNS	CI01000062_03211594_03253336	F1QW63_DANRE	fut8a
SigmaNS	CI01000189_02924018_02946613	X1WFC4_DANRE	sh3yl1
SigmaNS	CI01000146_01161579_01190874	E7F8Y3_DANRE	sorbs3
SigmaNS	CI01000339_00986443_01008656	E9QHS5_DANRE	arhgef9a
SigmaNS	CI01000018_06968918_07004161	E7FAT0_DANRE	sh3kbp1
SigmaNS	CI01000325_03508153_03535245	B3DIT8_DANRE	sh3rf1
SigmaNS	CI01000037_01788114_01805399	E7FD40_DANRE	bin1a
SigmaNS	CI01000024_03526772_03550303	B0V218_DANRE	abi2a
SigmaNS	CI01000050_06706062_06724379	E7EXP8_DANRE	arhgef16
SigmaNS	CI01000340_16569631_16579017	B2GTA5_DANRE	pacsin1b
SigmaNS	CI01000004_04894515_04904347	A0A0R4IS36_DANRE	sh3glb1b
SigmaNS	CI01000189_02823407_02846026	F1R0Z9_DANRE	itsn2b
SigmaNS	CI01000001_08454713_08460418	E7EY47_DANRE	arhgef19
SigmaNS	CI01000010_11789948_11805309	F1RDJ4_DANRE	sh3glb2a
SigmaNS	CI01000300_05982822_06013144	F1Q9A0_DANRE	sorbs2a
SigmaNS	CI01000322_00008829_00019784	A0A0R4IID9_DANRE	eps8
SigmaNS	CI01000012_13324234_13357963	A0A0R4IP30_DANRE	sorbs1
SigmaNS	CI01000010_02643660_02652177	B0S6F2_DANRE	myo1f
SigmaNS	CI01000004_08010634_08013275	E9QC52_DANRE	nck1a
SigmaNS	CI01000000_17759341_17772818	A0A0R4ILG6_DANRE	sh3rf2
SigmaNS	CI01000053_01078196_01102892	F1RDK4_DANRE	arhgap32a
SigmaNS	CI01000024_00766380_00783144	Q4V9A1_DANRE	nck2b
SigmaNS	CI01000325_07077438_07097577	Q5TZC7_DANRE	asap2b
SigmaNS	CI01000039_05401866_05415254	A5PMM5_DANRE	snx18a
SigmaNS	CI01000139_00336265_00353558	B5RHZ3_DANRE	snx33
SigmaNS	CI01000046_04308380_04317709	F1R1D5_DANRE	grapa
SigmaNS	CI01000171_00340448_00356867	Q7SZY5_DANRE	rimbp2
SigmaNS	CI01000082_01188424_01190771	F1QGH8_DANRE	sh3glb1a
SigmaNS	CI01000018_04773554_04792048	E7F6C5_DANRE	spata13
SigmaNS	CI01000004_04798717_04889650	E7FAH9_DANRE	arhgef4
SigmaNS	CI01000082_00025085_00032245	E7F667_DANRE	tnk2a
SigmaNS	CI01000070_02756122_02778377	E7F6M0_DANRE	nck1b
SigmaNS	CI01000000_17034650_17052531	E7F3M3_DANRE	arhgef37
SigmaNS	CI01000380_00122736_00132359	Q6NYJ1_DANRE	lasp1
SigmaNS	CI01000001_05318747_05341451	E7FEI6_DANRE	arhgap4b
SigmaNS	CI01000063_06035175_06080992	F1R1Z3_DANRE	arhgap12b
SigmaNS	CI01000063_07525686_07551770	E7F1U2_DANRE	dnmbp
SigmaNS	CI01000000_14143399_14175045	F1Q5K7_DANRE	sorbs2b
SigmaNS	CI01000013_08139954_08212837	F1Q4Y5_DANRE	srgap1a
SigmaNS	CI01000009_08955749_09012630	B0UY61_DANRE	neb
SigmaNS	CI01000339_05456563_05486320	A2BFG9_DANRE	ubash3ba
SigmaNS	CI01000180_00986039_00998257	Q1L9A3_DANRE	ppp1r13l
SigmaNS	CI01000054_11984922_12021876	X1WBC3_DANRE	si:ch211-176g13.8
SigmaNS	CI01000152_00964426_00993642	F6P057_DANRE	arhgap12a
SigmaNS	CI01000327_03662022_03727071	E7FGT3_DANRE	asap1b
SigmaNS	CI01000069_01945534_01950027	Q567F1_DANRE	grap2a
SigmaNS	CI01000119_02152337_02178892	F1RE63_DANRE	arhgef7b
SigmaNS	CI01000017_00303881_00314010	A0A0R4IAT0_DANRE	cttn
SigmaNS	CI01000140_00114401_00148026	B0UY61_DANRE	neb
SigmaNS	CI01000037_00633378_00678193	B0V218_DANRE	abi2a
SigmaNS	CI01000325_01578092_01612984	Q5TZI3_DANRE	ppp1r13bb
SigmaNS	CI01000339_06598910_06604125	A0A0R4IPQ0_DANRE	sh3glb2b
SigmaNS	CI01000186_00768176_00773034	F1QMR6_DANRE	nckipsd
SigmaNS	CI01000012_12047175_12052116	F1Q9J0_DANRE	bag3
SigmaNS	CI01000012_05006941_05018373	Q66HX5_DANRE	sav1
SigmaNS	CI01000174_00445544_00465033	B0S6C8_DANRE	vav3b
SigmaNS	CI01000006_00431032_00484050	E7FF73_DANRE	apbb3
SigmaNS	CI01000050_00160246_00185242	F1R1B1_DANRE	magi1a
SigmaNS	CI01000073_00638193_00673213	F1R1G5_DANRE	hecw1b
SigmaNS	CI01000013_00082083_00124049	Q1L8J7_DANRE	yap1
SigmaNS	CI01000001_09618505_09684857	A0A0R4IGT8_DANRE	magi3a
SigmaNS	CI01000252_00046722_00065570	A0A0R4IM43_DANRE	itchb
SigmaNS	CI01000016_06756366_06782229	F1QJI9_DANRE	setd2
SigmaNS	CI01000003_01200556_01220189	F1QS79_DANRE	waca
SigmaNS	CI01000055_04247379_04257962	F1QGN0_DANRE	fnbp4
SigmaNS	CI01000340_18030360_18041157	U6C7X6_DANRE	itcha
SigmaNS	CI01000055_06745713_06774627	A0A0G2KGQ6_DANRE	magi2b
SigmaNS	CI01000006_12808989_12841786	F1Q632_DANRE	nedd4l
SigmaNS	CI01000348_01025883_01047204	Q7ZUE4_DANRE	prpf40a
SigmaNS	CI01000034_02513892_02532734	E7F1R9_DANRE	arhgap27l
SigmaNS	CI01000046_03680288_03699097	F1QEG9_DANRE	smurf1
SigmaNS	CI01000299_03268500_03312490	F1R8M0_DANRE	hecw2b
SigmaNS	CI01000063_04310020_04338879	F1QS79_DANRE	waca
SigmaNS	CI01000340_13350921_13376832	E9QIL2_DANRE	magi3b
SigmaNS	CI01000040_04069567_04085622	E7F3A6_DANRE	tcerg1
SigmaNS	CI01000015_00800582_00853181	A0A0R4IUZ9_DANRE	wwtr1
SigmaNS	CI01000179_00235292_00282104	F6P346_DANRE	wwp2
SigmaNS	CI01000340_17094196_17104831	A0A0R4IKJ1_DANRE	pcif1
SigmaNS	CI01000040_05916108_05961765	E7F5M4_DANRE	wwc1
SigmaNS	CI01000010_00691767_00731442	B0S5C0_DANRE	magixa
SigmaNS	CI01000140_00020974_00028428	X1WEK3_DANRE	wwp1
SigmaNS	CI01000025_00196826_00207489	A0A0R4IDE6_DANRE	nedd4a
SigmaNS	CI01000034_00486238_00516732	A9JRZ0_DANRE	smurf2
SigmaNS	CI01000063_06035175_06080992	F1R1Z3_DANRE	arhgap12b
SigmaNS	CI01000300_07212456_07243544	A0A0R4IV08_DANRE	apbb2b
SigmaNS	CI01000000_01999025_02018302	A0A0R4IV33_DANRE	tcerg1a
SigmaNS	CI01000047_03177108_03216092	E7FCI7_DANRE	arhgap27
SigmaNS	CI01000389_00001454_00004666	F1QJI9_DANRE	setd2
SigmaNS	CI01000152_00964426_00993642	F6P057_DANRE	arhgap12a
SigmaNS	CI01000340_04310811_04341754	X1WHJ1_DANRE	wwc3
SigmaNS	CI01000340_19335733_19340791	F1QHB8_DANRE	wbp4
SigmaNS	CI01000009_08070105_08114631	E9QIB6_DANRE	hecw2a
SigmaNS	CI01000357_00424743_00512507	F8W4Q2_DANRE	wwox
SigmaNS	CI01000016_09664848_09674309	Q6TGU2_DANRE	seh1l
SigmaNS	CI01000029_08743604_08749941	F1Q5J5_DANRE	wdr20b
SigmaNS	CI01000059_01191120_01223818	A3KPR1_DANRE	wdr36
SigmaNS	CI01000004_00266091_00278846	A5WVU0_DANRE	tbl1xr1b
SigmaNS	CI01000113_02548934_02576888	F1QYF0_DANRE	tbl3
SigmaNS	CI01000005_05986614_05997729	Q561Y0_DANRE	wdr92
SigmaNS	CI01000116_00262015_00271161	Q7ZV92_DANRE	prp19
SigmaNS	CI01000009_10089124_10102162	B0S6A9_DANRE	wdr3
SigmaNS	CI01000071_01949437_01964507	A2CEX6_DANRE	hira
SigmaNS	CI01000304_10284509_10291314	F1QDT3_DANRE	nle1
SigmaNS	CI01000026_07070470_07091280	E7FGQ1_DANRE	coro2ba
SigmaNS	CI01000057_01859686_01900493	E7F2W9_DANRE	kif21b
SigmaNS	CI01000093_01136960_01147480	Q7T2F6_DANRE	wsb1
SigmaNS	CI01000013_12245311_12259172	E7FE58_DANRE	wdr59
SigmaNS	CI01000004_16626200_16639382	B0R171_DANRE	copb2
SigmaNS	CI01000304_09325707_09339195	E9QCK5_DANRE	fbxw11b
SigmaNS	CI01000024_03686761_03707792	Q6NX08_DANRE	wdr12
SigmaNS	CI01000340_16139895_16145747	Q803H5_DANRE	gnb1b
SigmaNS	CI01000127_02467913_02475731	A1L271_DANRE	gnb5a
SigmaNS	CI01000311_02012005_02033098	E7F296_DANRE	wdhd1
SigmaNS	CI01000301_00643063_00650841	B8JIQ0_DANRE	taf5
SigmaNS	CI01000029_02125408_02143865	F1QFW8_DANRE	pex7
SigmaNS	CI01000001_12825387_12869026	E7F2W3_DANRE	phip
SigmaNS	CI01000346_01607259_01616136	F1QCT6_DANRE	plaa
SigmaNS	CI01000004_15892502_15900203	F1QNH5_DANRE	dcaf8
SigmaNS	CI01000024_02402657_02417463	A0AUS0_DANRE	wdsub1
SigmaNS	CI01000344_00278641_00308915	E7FGK1_DANRE	eml3
SigmaNS	CI01000020_01671235_01682901	I7HJI0_DANRE	nup37
SigmaNS	CI01000406_00031618_00039483	Q7ZUP9_DANRE	fzr1a
SigmaNS	CI01000050_01513337_01523389	Q6PH57_DANRE	gnb1
SigmaNS	CI01000063_01544850_01548093	B2GPI2_DANRE	mlst8
SigmaNS	CI01000305_00391756_00400828	E9QC86_DANRE	rbb4l
SigmaNS	CI01000051_06366293_06372185	Q5RHI5_DANRE	dtl
SigmaNS	CI01000147_00660242_00675284	A0A0R4IBY0_DANRE	atg16l1
SigmaNS	CI01000020_02079089_02081777	Q7ZW92_DANRE	strap
SigmaNS	CI01000012_10322141_10348992	Q9IBH3_DANRE	fbxw4
SigmaNS	CI01000009_00884784_00892234	E7EYR2_DANRE	chaf1b
SigmaNS	CI01000026_11123998_11200321	E7FAG6_DANRE	ambra1a
SigmaNS	CI01000139_00240922_00245290	Q6P5M2_DANRE	wdr61
SigmaNS	CI01000270_00153297_00160675	A0A0G2KJA5_DANRE	wdr1
SigmaNS	CI01000029_05496375_05508658	Q5SP67_DANRE	wdr26
SigmaNS	CI01000054_05957906_05981499	Q05AM5_DANRE	elp2
SigmaNS	CI01000300_10357507_10366851	Q5U3B5_DANRE	plrg1
SigmaNS	CI01000092_02616905_02658519	F6NPK9_DANRE	wdr62
SigmaNS	CI01000055_05476481_05514757	A2CEH0_DANRE	poc1b
SigmaNS	CI01000304_12583384_12588591	F1QLI4_DANRE	wdr74
SigmaNS	CI01000344_00674805_00692218	F1Q728_DANRE	coro1b
SigmaNS	CI01000137_00120282_00132160	F1QCS8_DANRE	wdr91
SigmaNS	CI01000040_05869960_05902405	E9QH84_DANRE	gemin5
SigmaNS	CI01000302_01043975_01048876	F1QIA7_DANRE	taf5l
SigmaNS	CI01000329_00309094_00327100	F1RA29_DANRE	wdr90
SigmaNS	CI01000122_00239267_00286250	F8W409_DANRE	kif21a
SigmaNS	CI01000000_16628234_16631045	Q6AXK9_DANRE	thoc3
SigmaNS	CI01000304_04661808_04672936	F1QF68_DANRE	ppwd1
SigmaNS	CI01000019_00415236_00449885	F8W409_DANRE	kif21a
SigmaNS	CI01000018_00071464_00083422	Q499B0_DANRE	dcaf11
SigmaNS	CI01000080_02305920_02313082	Q7ZTX2_DANRE	wdr5
SigmaNS	CI01000056_00601216_00610322	A5PF33_DANRE	tbl1xr1a
SigmaNS	CI01000059_02100931_02106420	Q6PH45_DANRE	prpf4
SigmaNS	CI01000046_06202182_06214539	A1L1U9_DANRE	traf7
SigmaNS	CI01000071_03414821_03439810	B8JIR3_DANRE	gnb1l
SigmaNS	CI01000338_00672903_00683413	A5WV44_DANRE	si:ch73-266o15.4
SigmaNS	CI01000300_09907540_09932819	B7ZDC8_DANRE	si:dkey-104e13.1
SigmaNS	CI01000009_03171440_03194494	F1Q621_DANRE	dcaf6
SigmaNS	CI01000065_03413002_03434286	Q5SP67_DANRE	wdr26
SigmaNS	CI01000315_00042968_00082266	F1RDA1_DANRE	si:dkey-1f12.3
SigmaNS	CI01000306_08953503_08960561	F1R3Q7_DANRE	rrp9
SigmaNS	CI01000013_11614279_11620769	Q7ZW33_DANRE	utp15
SigmaNS	CI01000027_02242334_02250969	F1Q6C8_DANRE	dcaf13
SigmaNS	CI01000186_00272056_00278805	F1QST7_DANRE	rbbp5
SigmaNS	CI01000306_00646585_00650863	Q803H5_DANRE	gnb1b
SigmaNS	CI01000350_01771564_01783255	A0A0R4IXD8_DANRE	dync1i2b
SigmaNS	CI01000242_00438756_00445287	Q4VBV0_DANRE	wdfy1
SigmaNS	CI01000016_05894658_05908090	F1QGP3_DANRE	grwd1
SigmaNS	CI01000030_05907242_05918978	A0A0R4IYD3_DANRE	wdr47b
SigmaNS	CI01000010_04597295_04608873	A9C3R3_DANRE	ercc8
SigmaNS	CI01000004_04406215_04410740	A0A0R4IU39_DANRE	cdc20
SigmaNS	CI01000070_02612757_02650757	E7FEE4_DANRE	wdr37
SigmaNS	CI01000039_07619613_07632295	A5PN22_DANRE	wdr44
SigmaNS	CI01062040_00000780_00002927	A0A0G2L9C0_DANRE
SigmaNS	CI01000189_03165381_03189571	E7EXY5_DANRE	eml1
SigmaNS	CI01000026_07296064_07324974	Q98TH2_DANRE	tle3b
SigmaNS	CI01000127_00608317_00617104	F1R3S3_DANRE	coro2bb
SigmaNS	CI01000310_02317969_02352794	E7F0C0_DANRE	stxbp5b
SigmaNS	CI01000069_02822758_02831326	Q7SX58_DANRE	coro1a
SigmaNS	CI01000344_02099315_02115089	E7F3D5_DANRE	wrap53
SigmaNS	CI01040561_00000626_00001445	A0A0R4IU51_DANRE	wdr24
SigmaNS	CI01000028_06498859_06526560	A0A0R4IWM7_DANRE	dmxl2
SigmaNS	CI01000184_00344733_00359200	X1WHY6_DANRE	ambra1b
SigmaNS	CI01000092_04904673_04935963	F1QXI6_DANRE	ift80
SigmaNS	CI01000113_02136165_02143106	E9QHZ6_DANRE	fbxw9
SigmaNS	CI01000201_00421647_00426906	A2RUX0_DANRE	tbl1x
SigmaNS	CI01000000_01532051_01537246	F1QKC0_DANRE	smu1a
SigmaNS	CI01000319_02466346_02553031	G1K2T0_DANRE	bop1
SigmaNS	CI01000086_02906694_02918246	B3DJF2_DANRE	wdtc1
SigmaNS	CI01000051_07855788_07865402	E7F602_DANRE	med16
SigmaNS	CI01000054_08704697_08709175	Q7ZV55_DANRE	eif3i
SigmaNS	CI01000013_03938659_03945995	Z4YI04_DANRE	ddb2
SigmaNS	CI01000313_01865377_01883946	A9JR96_DANRE	wdr43
SigmaNS	CI01000325_00825806_00831039	A0A0R4IDQ2_DANRE	nup43
SigmaNS	CI01000041_00158135_00164463	A0A0R4I9B2_DANRE	pafah1b1b
SigmaNS	CI01000054_12030200_12039539	F1QZ13_DANRE	LOC101885341
SigmaNS	CI01000072_01391395_01404483	E7FEV0_DANRE	wdr81
SigmaNS	CI01000310_02839241_02854077	F8W3V6_DANRE	ahi1
SigmaNS	CI01000345_01256726_01271639	Q7ZUV2_DANRE	katnb1
SigmaNS	CI01000138_00914206_00922327	O42248_DANRE	gnb2l1
SigmaNS	CI01012220_00005072_00005804	B3DJR5_DANRE	tle2
SigmaNS	CI01000052_01134998_01140285	A9C3T6_DANRE	wdr6
SigmaNS	CI01000030_06442356_06446395	Q6DH44_DANRE	wdr83
SigmaNS	CI01000012_08852654_08899169	F1QS41_DANRE	wdfy4
SigmaNS	CI01000069_03306832_03309710	Q7T3E0_DANRE	dcaf7
SigmaNS	CI01000030_04406404_04415516	F1R8R4_DANRE	si:dkey-42p8.3
SigmaNS	CI01000189_01770149_01791970	F1R1W1_DANRE	strn3
SigmaNS	CI01000308_01110508_01122419	A0A0R4IRQ4_DANRE	strn4
SigmaNS	CI01000015_05884890_05892097	Q7T2E1_DANRE	sec13
SigmaNS	CI01000072_02209186_02258457	B2GQS8_DANRE	pafah1b1a
SigmaNS	CI01000130_01723638_01742204	Q7ZWF0_DANRE	rae1
SigmaNS	CI01052470_00001514_00003315	U3JAH9_DANRE	bub3
SigmaNS	CI01000092_02933754_02957495	E7F145_DANRE	brwd1
SigmaNS	CI01000016_04084854_04101874	A0A0R4IYI5_DANRE	si:ch211-154o6.3
SigmaNS	CI01000003_00458786_00461307	E7F0T7_DANRE
SigmaNS	CI01000310_04087190_04130088	A0A0R4ICM6_DANRE	mapkbp1
SigmaNS	CI01000004_01280983_01292761	E7FF93_DANRE	fzr1b
SigmaNS	CI01000005_04265065_04289873	A0A0R4IW04_DANRE	eml3
SigmaNS	CI01000004_15237719_15253901	F1QDQ1_DANRE	copa
SigmaNS	CI01000046_03635227_03641081	Q7T372_DANRE	arpc1b
SigmaNS	CI01000073_00698528_00708170	Q6PFM9_DANRE	wdr48
SigmaNS	CI01000012_04578508_04582452	B8A4L8_DANRE	wdr89
SigmaNS	CI01000054_08013660_08018583	Q1LXD4_DANRE	rbbp4
SigmaNS	CI01000003_00390997_00406970	F1QJZ5_DANRE	wdr33
SigmaNS	CI01000315_01082437_01097575	F1QN33_DANRE	znf106a
SigmaNS	CI01000092_02570666_02599836	F1QKR3_DANRE	atg16l2
SigmaNS	CI01000152_02237042_02257933	E7F4B9_DANRE	wdr47a
SigmaNS	CI01000054_01349952_01353207	Q7ZTY9_DANRE	snrnp40
SigmaNS	CI01000138_01118610_01139460	E7EYD9_DANRE
SigmaNS	CI01000008_01518252_01528081	F1Q4U0_DANRE	wdr41
SigmaNS	CI01000221_00456980_00467949	Q7ZVZ1_DANRE	fbxw11a
SigmaNS	CI01000306_04387480_04391796	F1QFK9_DANRE	cstf1
SigmaNS	CI01000020_01346335_01369381	A0A0R4IFU9_DANRE	apaf1
SigmaNS	CI01000009_11237437_11237793	E7F3E6_DANRE	si:ch211-284o19.1
SigmaNS	CI01000049_00175772_00192995	F1RAC4_DANRE	pwp2h
SigmaNS	CI01000029_01815422_01845569	Q5RHH4_DANRE	ift172
SigmaNS	CI01000155_00459540_00475029	A0A0R4IWM7_DANRE	dmxl2
SigmaNS	CI01000027_05807381_05817636	E7F0J3_DANRE	tbc1d31
SigmaNS	CI01000029_08443106_08447917	A5WUR0_DANRE	cdc40
SigmaNS	CI01042008_00000433_00000995	Q6NYH1_DANRE	ift122
SigmaNS	CI01000040_04938039_04944194	Q6DRF9_DANRE	wdr55
SigmaNS	CI01000009_11812069_11833136	Q7ZVR1_DANRE	wdr75
SigmaNS	CI01000010_10051106_10054840	Q6P0D9_DANRE	ciao1
SigmaNS	CI01000059_00311235_00321078	Q6PFV0_DANRE	fbxw5
SigmaNS	CI01000065_03486630_03494354	Q6DHN1_DANRE	preb
SigmaNS	CI01000010_02284380_02287967	Q7ZUP9_DANRE	fzr1a
SigmaNS	CI01000000_01188552_01195213	O42248_DANRE	gnb2l1
SigmaNS	CI01000026_11747661_11754397	F1QU71_DANRE
SigmaNS	CI01000300_11005365_11024863	A0A0R4IRX7_DANRE	coro2a
SigmaNS	CI01000004_15825817_15827475	E7F3E6_DANRE	si:ch211-284o19.1
SigmaNS	CI01000060_00046573_00052598	E7FA76_DANRE	wdr20a
SigmaNS	CI01000006_08757702_08765273	Q7ZTX2_DANRE	wdr5
SigmaNS	CI01000357_00832194_00843238	X1WE22_DANRE	rfwd3
SigmaNS	CI01000655_00006921_00012881	A0A0G2KDZ2_DANRE	wdr48a
SigmaNS	CI01000026_04430286_04481358	E7FBA7_DANRE	herc1
SigmaNS	CI01000051_07634084_07726089	B2GT94_DANRE	wdr18
SigmaNS	CI01000299_06505676_06510021	Q566T0_DANRE	eed
SigmaNS	CI01000306_00442430_00460709	A0A0H2UKU3_DANRE	strn
SigmaNS	CI01000006_12274550_12280868	Q08BB3_DANRE	dcaf12
SigmaNS	CI01000112_00379383_00617969	A0A0R4IFI0_DANRE	rptor
SigmaNS	CI01000013_04069517_04083528	B3DGV3_DANRE	tle3a
SigmaNS	CI01000213_00262674_00278850	F1QZ06_DANRE	nsmaf
SigmaNS	CI01000012_05233556_05252071	Q08BZ1_DANRE	dcaf5
SigmaNS	CI01000092_04496416_04505871	X1WBQ1_DANRE	wdr53
SigmaNS	CI01000304_16073177_16076377	E7F4J8_DANRE	tbl2
SigmaNS	CI01000223_00433991_00438665	A0A0J9YJH0_DANRE	utp18
SigmaNS	CI01000029_01662550_01681291	F1R215_DANRE	gtf3c2
SigmaNS	CI01040565_00000259_00001022	F1R418_DANRE	wdr24
SigmaNS	CI01000027_08671118_08685781	E7F320_DANRE	dennd3b
SigmaNS	CI01000339_01579365_01607972	F1QEQ5_DANRE	brwd3
SigmaNS	CI01000024_07239312_07251354	A0A0R4IXD8_DANRE	dync1i2b
SigmaNS	CI01000082_04928983_04941290	E7FA81_DANRE	esco1
SigmaNS	CI01000058_00548398_00567030	X1WFJ7_DANRE	nwd1
SigmaNS	CI01000090_00946269_00952455	U3JAH9_DANRE	bub3
SigmaNS	CI01000234_00019041_00021444	Q1LXH1_DANRE	tle3a
SigmaNS	CI01000013_03121085_03147061	A0A0R4IB26_DANRE	edc4
SigmaNS	CI01000026_04985417_04990345	E7FER1_DANRE	wdr76
SigmaNS	CI01000027_04233680_04249553	E9QEH6_DANRE	scap
SigmaNS	CI01000060_00175984_00178110	A5WUR0_DANRE	cdc40
SigmaNS	CI01000055_06076584_06085051	F1QAL1_DANRE	nedd1
SigmaNS	CI01000320_00474983_00479177	A0A0R4IMI4_DANRE	seh1l
SigmaNS	CI01079890_00000205_00000606	E9QBL4_DANRE	brwd3
SigmaNS	CI01000009_08352876_08361244	Q6TLF1_DANRE	wdfy2
SigmaNS	CI01000050_05774182_05793383	B8A4V4_DANRE	wrap73
SigmaNS	CI01000008_00232767_00300614	A0A0R4ICZ8_DANRE	herc7
SigmaNS	CI01000340_19543083_19550440	F1QUU3_DANRE	aamp
SigmaNS	CI01000069_04009856_04015526	A9JT13_DANRE	thoc6
SigmaNS	CI01000072_05208841_05218652	X1WFN0_DANRE	eml2
SigmaNS	CI01000010_11024631_11032415	B0R1B2_DANRE	wdr13
SigmaNS	CI01000300_09396593_09479514	F1QJA6_DANRE	lrba
SigmaNS	CI01000340_10227896_10249819	A0A0R4IYA2_DANRE	twf2a
SigmaNS	CI01000339_00069245_00092819	B0R0D7_DANRE	coro1ca
SigmaNS	CI01000158_01023714_01028130	Q7ZUX3_DANRE	wdr45
SigmaNS	CI01000006_06598608_06603726	Q567G2_DANRE	wdr73
SigmaNS	CI01000016_02576551_02588698	E9QFS6_DANRE	pik3r4
SigmaNS	CI01000046_03643306_03647935	Q7ZUQ0_DANRE	arpc1a
SigmaNS	CI01000339_02822845_02826828	A3KNN6_DANRE	dph7
SigmaNS	CI01000304_02136252_02167869	F1R5G5_DANRE	sec31a
SigmaNS	CI01000006_00297085_00312816	A0A0R4IL37_DANRE	coro6
SigmaNS	CI01000046_03624314_03633087	F1QLJ9_DANRE	wipi2
SigmaNS	CI01097218_00001690_00002339	F8W4U2_DANRE	dmxl2
SigmaNS	CI01000208_00236631_00242025	A0A0H2UKT7_DANRE	coro7
SigmaNS	CI01000150_00273705_00281464	E9QCD7_DANRE	si:ch73-142c19.1
SigmaNS	CI01000004_13785437_13800307	B0UY40_DANRE	rfwd2
SigmaNS	CI01000039_08200873_08207267	Q5BJ11_DANRE	gnb2
SigmaNS	CI01000047_07453486_07457736	A8KC31_DANRE	wdr45b
SigmaNS	CI01000047_07010651_07017023	F1Q6K9_DANRE	LOC100332293
SigmaNS	CI01000046_06970061_06977533	A9JRP8_DANRE
SigmaNS	CI01000138_01043398_01048659	B8JIQ0_DANRE	taf5
SigmaNS	CI01000339_07023718_07029434	B8A562_DANRE	fbxw2
SigmaNS	CI01000090_00435440_00454837	U3JA69_DANRE	sec31b
SigmaNS	CI01000013_07179663_07187836	Q6P125_DANRE	cirh1a
SigmaNS	CI01000024_05486129_05532506	A0A0R4IDF6_DANRE	nbeal1
SigmaNS	CI01000300_07947621_07971434	E7FGG5_DANRE	wdr19
SigmaNS	CI01000012_07822979_07844745	B7ZD88_DANRE	wdr35
SigmaNS	CI01000350_00231407_00241642	A0A0R4IC28_DANRE	aaas
SigmaNS	CI01000027_05820700_05833750	A0A0R4ITE6_DANRE	dync1i1
SigmaNS	CI01000012_05897865_05906600	B8JJR1_DANRE	wdr27
SigmaNS	CI01000316_01358465_01394452	Q5XJP1_DANRE	tssc1
SigmaNS	CI01046376_00000610_00000957	A2RUX0_DANRE	tbl1x
SigmaNS	CI01000339_06753621_06757973	E9QI46_DANRE	coro1cb
SigmaNS	CI01000028_06543964_06561938	F1QJW1_DANRE	dmxl2
SigmaNS	CI01000066_03676366_03678849	Q7ZWE1_DANRE	pwp1
SigmaNS	CI01000016_06814184_06871990	A0A0R4IET2_DANRE	nbeal2
SigmaNS	CI01050510_00000422_00000849	Q7ZWE1_DANRE	pwp1
SigmaNS	CI01000046_06960830_06969358	B0S7L1_DANRE	wipi1
SigmaNS	CI01000072_00894580_01108625	E7FFP1_DANRE	bcas3
SigmaNS	CI01000140_01277509_01282492	A0A0G2KDZ2_DANRE	wdr48a
SigmaNS	CI01000068_00603672_00617563	E7EXF2_DANRE	tulp4a
SigmaNS	CI01000218_00198649_00204828	E7F1C9_DANRE	LOC571996
SigmaNS	CI01000050_02290349_02305843	F1QRH4_DANRE	wdr46
SigmaNS	CI01000208_00377420_00379255	E7EY96_DANRE	coro7
SigmaNS	CI01000034_00683973_00725610	X1WG57_DANRE	ep300b
SigmaNS	CI01000113_01259501_01275141	F1R5H6_DANRE	brd4
SigmaNS	CI01000340_12799540_12811486	F1QK22_DANRE	pbrm1l
SigmaNS	CI01000130_00707077_00734081	A0A0G2KS58_DANRE	LOC100535713
SigmaNS	CI01000321_04444212_04473051	F1QY85_DANRE	ash1l
SigmaNS	CI01000057_02656843_02688559	E7F8D8_DANRE	pbrm1
SigmaNS	CI01000010_07702553_07734537	B0S5U2_DANRE	trim33
SigmaNS	CI01000039_07141149_07162368	E7F8U5_DANRE	taf1
SigmaNS	CI01000028_05220487_05239955	A0A0R4I9P1_DANRE	baz1b
SigmaNS	CI01000027_00060015_00076918	F8W3C9_DANRE	brd2b
SigmaNS	CI01000034_04431146_04446849	Q7ZSY3_DANRE	smarca4a
SigmaNS	CI01000006_02241091_02259573	E7F3M6_DANRE	si:ch211-59d17.3
SigmaNS	CI01000026_10136110_10149386	B0S7E1_DANRE	brd7
SigmaNS	CI01000034_01062505_01083413	A0A0R4ICN1_DANRE	si:dkey-68o6.5
SigmaNS	CI01000339_07465773_07468005	F1QVI1_DANRE	si:dkey-226m8.10
SigmaNS	CI01000080_02315866_02323903	A0A0J9YJN1_DANRE	brd3b
SigmaNS	CI01000339_01579365_01607972	F1QEQ5_DANRE	brwd3
SigmaNS	CI01000021_00699356_00722821	A0A0R4IVN8_DANRE	baz2a
SigmaNS	CI01000319_05872448_05880610	Q1LWX7_DANRE	brd2a
SigmaNS	CI01000001_12825387_12869026	E7F2W3_DANRE	phip
SigmaNS	CI01000006_08749304_08751622	F1QQP6_DANRE	brd3a
SigmaNS	CI01000010_07758998_07771497	F6P390_DANRE	brpf3b
SigmaNS	CI01000058_04466648_04523385	F1QQA3_DANRE	dido1
SigmaNS	CI01000026_03950848_03969190	Q5RHY8_DANRE	trim66
SigmaNS	CI01000034_00976338_00983692	F1QT05_DANRE
SigmaNS	CI01000063_02454392_02493278	A0A0R4IPF3_DANRE	ep300a
SigmaNS	CI01000132_00080174_00107410	F1QFR1_DANRE	brd1a
SigmaNS	CI01000027_02995394_03005981	E7EXJ5_DANRE	atad2
SigmaNS	CI01000210_00152077_00159888	A0A0R4ILY6_DANRE	cecr2
SigmaNS	CI01000086_02032793_02044182	F1QNW6_DANRE	brd9
SigmaNS	CI01000310_03746266_03768717	F1QD11_DANRE	im:6907928
SigmaNS	CI01000082_00597462_00611609	F1R4W7_DANRE	zmynd11
SigmaNS	CI01000055_04653437_04666121	F1R0J6_DANRE	brd1b
SigmaNS	CI01000024_02421600_02456292	F1RAZ1_DANRE	baz2ba
SigmaNS	CI01000000_00834650_00849542	A0A0R4I9S1_DANRE	brd8
SigmaNS	CI01000050_00560254_00585128	H9GXF8_DANRE
SigmaNS	CI01000030_06658256_06687802	A0A0R4IPF2_DANRE	crebbpa
SigmaNS	CI01000340_00878949_00880017	F1QW93_DANRE	brdt
SigmaNS	CI01000034_01021753_01050726	A0A0R4IMH4_DANRE	si:dkey-68o6.8
SigmaNS	CI01000034_00994278_01019787	F1QT05_DANRE
SigmaNS	CI01000306_03258305_03268722	E7F5R0_DANRE	brpf3a
SigmaNS	CI01000199_00288000_00291399	E7F0L3_DANRE
SigmaNS	CI01000115_02270339_02301367	F1RCN2_DANRE	cecr2
SigmaNS	CI01000034_05428767_05438942	A0A0R4IXF6_DANRE	kat2a
SigmaNS	CI01000034_00422322_00453621	E7F366_DANRE	bptf
SigmaNS	CI01000021_03594629_03615777	F1QYK7_DANRE	prkcbp1l
SigmaNS	CI01000133_01787325_01805253	A0A0R4IBT4_DANRE	trim24
SigmaNS	CI01000321_01741333_01755566	Q1LUC3_DANRE	kat2b
SigmaNS	CI01000004_06860789_06892941	F1QGL1_DANRE	chd7
SigmaNS	CI01000304_01337171_01361506	A0A0R4IAE4_DANRE	chd1
SigmaNS	CI01000016_08379971_08382899	E9QDB7_DANRE	cbx3b
SigmaNS	CI01000015_06710087_06713784	Q6AZW3_DANRE	cbx6a
SigmaNS	CI01000063_07411237_07413430	Q6IQ71_DANRE	cbx1b
SigmaNS	CI01000004_15965178_15990162	E7FH24_DANRE	chd8
SigmaNS	CI01000001_02166796_02171151	A1L223_DANRE	cbx5
SigmaNS	CI01000026_09365911_09428712	E7F7W5_DANRE	chd9
SigmaNS	CI01000052_01440901_01449517	B0S6M0_DANRE	suv39h1b
SigmaNS	CI01000034_01398718_01404884	F1QM86_DANRE	cbx1a
SigmaNS	CI01000034_04818587_04820434	Q6TH37_DANRE	cbx8a
SigmaNS	CI01000112_00779771_00783376	B7ZUU4_DANRE	cbx4
SigmaNS	CI01000306_05414347_05434965	A0A0R4IJ89_DANRE	chd5
SigmaNS	CI01000013_01443540_01469011	A0A0R4IR86_DANRE	chd2
SigmaNS	CI01000319_04557814_04580168	F1QWV5_DANRE	chd4a
SigmaNS	CI01000321_01297595_01298913	F1QNF2_DANRE	cbx3a
SigmaNS	CI01000034_00728121_00732221	F1RBK7_DANRE	cbx7a
SigmaNS	CI01000004_07266248_07272453	E7F6P0_DANRE	cdyl
SigmaNS	CI01000027_03524553_03546701	F1Q9K1_DANRE	smarcc1a
SigmaNS	CI01000340_15334006_15357378	X1WCW5_DANRE	chd6
SigmaNS	CI01000344_01973570_02009179	X1WBL0_DANRE	chd3
SigmaNS	CI01000034_01130811_01134095	X1WBY5_DANRE	cbx6b
SigmaNS	CI01000027_09147371_09202288	F1RBT2_DANRE	chd4b
SigmaNS	CI01000009_09700487_09709797	B0S768_DANRE	mphosph8
SigmaNS	CI01000240_00073885_00081319	Q6DHL4_DANRE	sumo2
SigmaNS	CI01000340_00031137_00033754	F1QRX2_DANRE	sumo3b
SigmaNS	CI01000037_00104304_00104988	F1QRX2_DANRE	sumo3b
SigmaNS	CI01000024_02934515_02936669	Q6NV25_DANRE	sumo3l
SigmaNS	CI01000024_03682769_03686417	Q7SZR5_DANRE	sumo1
SigmaNS	CI01000035_00075472_00079992	F1Q553_DANRE	nfatc2ip
SigmaNS	CI01000006_01778632_01788481	F1R2K9_DANRE	rrm1
Sigma1	CI01000340_15485064_15523920	X1WC45_DANRE	angpt4
Sigma1	CI01000174_00387893_00400418	R4GE93_DANRE	si:zfos-2330d3.7
Sigma1	CI01000010_06855220_06945434	A5PMA3_DANRE	fibcd1
Sigma1	CI01000006_06038315_06045317	F1QUC4_DANRE	angptl5
Sigma1	CI01000019_05450121_05452246	Q5TYU3_DANRE	fgl2a
Sigma1	CI01000051_03687377_03698806	Q5RH53_DANRE	angptl1a
Sigma1	CI01000004_14041671_14073418	A0A0R4ITL5_DANRE	tnw
Sigma1	CI01000300_01373306_01377544	Q6NYE1_DANRE	fgb
Sigma1	CI01000339_04742986_04767624	F1QYE2_DANRE	tnc
Sigma1	CI01000174_00433771_00444896	F1QWC0_DANRE	mfap4
Sigma1	CI01000174_00418999_00423108	E9QC51_DANRE	si:ch1073-110a20.1
Sigma1	CI01000258_00096312_00110058	K7DY86_DANRE	si:dkey-156m2.3
Sigma1	CI01000097_00115317_00182129	Q1MT43_DANRE	angpt1
Sigma1	CI01000300_10370185_10373703	Q7ZVG7_DANRE	fgg
Sigma1	CI01000116_00302998_00308114	F6NTY9_DANRE	itln3
Sigma1	CI01000005_00296675_00338233	F1QCW2_DANRE	angpt2a
Sigma1	CI01000300_01384469_01386368	B8A5L6_DANRE	fga
Sigma1	CI01000004_07775338_07780352	F1QVU9_DANRE	angptl4
Sigma1	CI01000054_05341497_05372926	Q1LWR7_DANRE	angpt2b
Sigma1	CI01000337_00802749_00845010	E7EZJ2_DANRE	LOC100149028
Sigma1	CI01000179_00046959_00049953	C1IHV0_DANRE	itln2
Sigma1	CI01000337_00347822_00360521	A0A0G2L2A2_DANRE	LOC100536883
Sigma1	CI01000113_00629848_00638123	F1R2V2_DANRE	angptl6
Sigma1	CI01000050_07338022_07340567	A0A0R4IFD7_DANRE	angptl7
Sigma1	CI01000004_06860789_06892941	F1QGL1_DANRE	chd7
Sigma1	CI01000304_01337171_01361506	A0A0R4IAE4_DANRE	chd1
Sigma1	CI01000016_08379971_08382899	E9QDB7_DANRE	cbx3b
Sigma1	CI01000015_06710087_06713784	Q6AZW3_DANRE	cbx6a
Sigma1	CI01000063_07411237_07413430	Q6IQ71_DANRE	cbx1b
Sigma1	CI01000004_15965178_15990162	E7FH24_DANRE	chd8
Sigma1	CI01000001_02166796_02171151	A1L223_DANRE	cbx5
Sigma1	CI01000026_09365911_09428712	E7F7W5_DANRE	chd9
Sigma1	CI01000052_01440901_01449517	B0S6M0_DANRE	suv39h1b
Sigma1	CI01000034_01398718_01404884	F1QM86_DANRE	cbx1a
Sigma1	CI01000034_04818587_04820434	Q6TH37_DANRE	cbx8a
Sigma1	CI01000112_00779771_00783376	B7ZUU4_DANRE	cbx4
Sigma1	CI01000306_05414347_05434965	A0A0R4IJ89_DANRE	chd5
Sigma1	CI01000013_01443540_01469011	A0A0R4IR86_DANRE	chd2
Sigma1	CI01000319_04557814_04580168	F1QWV5_DANRE	chd4a
Sigma1	CI01000321_01297595_01298913	F1QNF2_DANRE	cbx3a
Sigma1	CI01000034_00728121_00732221	F1RBK7_DANRE	cbx7a
Sigma1	CI01000004_07266248_07272453	E7F6P0_DANRE	cdyl
Sigma1	CI01000027_03524553_03546701	F1Q9K1_DANRE	smarcc1a
Sigma1	CI01000340_15334006_15357378	X1WCW5_DANRE	chd6
Sigma1	CI01000344_01973570_02009179	X1WBL0_DANRE	chd3
Sigma1	CI01000034_01130811_01134095	X1WBY5_DANRE	cbx6b
Sigma1	CI01000027_09147371_09202288	F1RBT2_DANRE	chd4b
Sigma1	CI01000009_09700487_09709797	B0S768_DANRE	mphosph8
Sigma1	CI01000158_00184403_00186141	Q9PTP1_DANRE	pcna
Sigma1	CI01000313_01716967_01719318	Q1LYB7_DANRE	rpl13a
Sigma1	CI01000016_06387119_06398090	F1QQ34_DANRE	mrpl13
Sigma1	CI01000381_00222449_00224816	Q6DGS5_DANRE	polr2f
Sigma1	CI01000161_02552972_02601762	A9JRB3_DANRE	htra1b
Sigma1	CI01000650_00000076_00002066	A0A0G2KG21_DANRE	LOC101886834
Sigma1	CI01000012_09412867_09415489	B3DFU6_DANRE	tysnd1
Sigma1	CI01000049_07219171_07224229	Q6DBR1_DANRE	htra3a
Sigma1	CI01000346_01545122_01556241	Q6DBR1_DANRE	htra3a
Sigma1	CI01000030_10911224_10918511	A5WWL8_DANRE	si:ch73-256j6.2
Sigma1	CI01000409_00020766_00057770	A0A0G2L4K7_DANRE
Sigma1	CI01000112_05214318_05221869	E7EXX0_DANRE
Sigma1	CI01000299_05864998_05873333	F1RA86_DANRE	si:ch73-27e22.1
Sigma1	CI01101831_00001296_00002461	A0A0R4ISF1_DANRE	si:ch211-9d9.7
Sigma1	CI01000053_02041737_02066520	X1WFD7_DANRE	si:ch73-223p23.2
Sigma1	CI01000073_00775346_00777438	A0A0R4IJL8_DANRE	si:ch211-209f23.6
Sigma1	CI01000159_00047376_00067457	F1R8H2_DANRE
Sigma1	CI01000271_00018683_00029989	A0A0G2KLW0_DANRE
Sigma1	CI01000030_10753303_10762765	A0A0G2L574_DANRE	LOC100538136
Sigma1	CI01000030_08704610_08727738	A0A0R4IFS8_DANRE	si:dkey-182g1.10
Sigma1	CI01000030_10738658_10751094	A0A0G2KIB9_DANRE
Sigma1	CI01000054_11536181_11537063	F1R2L7_DANRE	si:dkey-234i14.9
Sigma1	CI01000238_00095843_00108056	F1QLK2_DANRE	si:ch73-44m9.3
Sigma1	CI01000004_14775109_14792782	A0A0R4IDI1_DANRE	si:ch211-106g8.50
Sigma1	CI01000004_11789063_11823381	A0A0R4II07_DANRE	trgv3
Sigma1	CI01000112_01001591_01002671	A9JRX5_DANRE	si:dkey-10p5.7
Sigma1	CI01000030_10199403_10226165	F1QU84_DANRE	si:dkey-19a16.5
Sigma1	CI01000004_14832429_14839825	A0A0R4IKP1_DANRE	si:ch211-96i7.5
Sigma1	CI01000030_07494612_07513546	X1WFE9_DANRE	si:dkey-208m12.3
Sigma1	CI01000398_00072700_00075351	M9MME8_DANRE	ighv3-2
Sigma1	CI01000030_09768958_09783689	F1QBY5_DANRE	si:rp71-1i20.1
Sigma1	CI01000004_14644611_14654183	A0A0J9YJ82_DANRE	si:ch211-106g8.5
Sigma1	CI01000030_09277337_09294501	F1QU84_DANRE	si:dkey-19a16.5
Sigma1	CI01000304_12653236_12670625	B7ZUW2_DANRE	cxadr
Sigma1	CI01000087_02252395_02256912	A0A0G2KXG9_DANRE	LOC100329818
Sigma1	CI01000004_14543631_14551256	A0A0R4IEL0_DANRE	si:ch211-106g8.64
Sigma1	CI01000030_11134706_11152138	A5WWL5_DANRE	si:ch73-256j6.5
Sigma1	CI01000015_07231343_07238327	F1Q8R1_DANRE	si:dkey-208m12.2
Sigma1	CI01140463_00000716_00001178	M9MMG3_DANRE	ighv5-7
Sigma1	CI01118602_00000370_00000681	E9QIL8_DANRE	si:ch73-27e22.4
Sigma1	CI01000030_10581114_10588932	E7F0A4_DANRE	si:rp71-36a1.5
Sigma1	CI01000030_08729507_08739473	E9QE15_DANRE	si:dkey-182g1.2
Sigma1	CI01000030_10473378_10509560	F1QFI0_DANRE	si:ch73-256j6.4
Sigma1	CI01000339_00629012_00632222	F1QWT1_DANRE
Sigma1	CI01000030_08763819_08775586	F1RA86_DANRE	si:ch73-27e22.1
Sigma1	CI01000095_05604829_05607020	E7EZM0_DANRE	si:ch73-380l3.2
Sigma1	CI01000353_01958077_01995266	F1QD15_DANRE	LOC101883373
Sigma1	CI01111163_00002679_00003055	F1RA86_DANRE	si:ch73-27e22.1
Sigma1	CI01000030_10443696_10457604	F1QFH9_DANRE	LOC101884663
Sigma1	CI01000319_00063287_00079850	A0A0J9YJ36_DANRE	si:ch211-106g8.9
Sigma1	CI01000281_00047365_00049750	A0A0N4SU15_DANRE	dicp3.3
Sigma1	CI01000030_08467514_08479103	F1R2Q3_DANRE	si:dkey-102c8.2
Sigma1	CI01000300_01733901_01736015	F1QBK4_DANRE	si:dkey-31e10.5
Sigma1	CI01000074_00052842_00096481	A0A0R4IZ06_DANRE	si:ch211-215e19.6
Sigma1	CI01000030_10343879_10366274	F1RAD5_DANRE	si:ch73-256j6.3
Sigma1	CI01118808_00000098_00000397	E7F044_DANRE
Sigma1	CI01000030_09712337_09717140	F1QBY5_DANRE	si:rp71-1i20.1
Sigma1	CI01000030_08399321_08402641	F1R2Q3_DANRE	si:dkey-102c8.2
Sigma1	CI01000001_11994138_12003906	F1Q7D1_DANRE	mxra8b
Sigma1	CI01111160_00001500_00005541	F1RA86_DANRE	si:ch73-27e22.1
Sigma1	CI01000350_02509322_02545100	F1QEU9_DANRE
Sigma1	CI01094261_00000382_00000699	F1RA86_DANRE	si:ch73-27e22.1
Sigma1	CI01000462_00054914_00058360	F1R9V5_DANRE	si:dkey-1c7.1
Sigma1	CI01000300_04054526_04057476	E7F229_DANRE
Sigma1	CI01000319_05481484_05503159	B0CLW6_DANRE	pvrl2l
Sigma1	CI01000299_04532498_04539703	R4GDT8_DANRE	si:ch211-132g1.3
Sigma1	CI01032408_00000217_00000528	E7F3K2_DANRE
Sigma1	CI01000030_08742145_08754205	E7FBB6_DANRE	LOC101886864
Sigma1	CI01000319_04937064_04940839	F1QCI4_DANRE	si:ch211-264f5.2
Sigma1	CI01000030_11094055_11098495	A0A0R4IZP6_DANRE	si:dkey-19a16.1
Sigma1	CI01090580_00000107_00000584	A0A0R4ISL5_DANRE
Sigma1	CI01032378_00001877_00002196	E9QIL8_DANRE	si:ch73-27e22.4
Sigma1	CI01000030_09861443_09865523	A0A0G2KNL7_DANRE	LOC100535756
Sigma1	CI01000300_04105718_04107800	A0A0R4IJV4_DANRE	si:ch211-106g8.2
Sigma1	CI01000095_05480897_05491240	R4GDQ7_DANRE	si:dkey-24p1.7
Sigma1	CI01000073_00008180_00008952	A0A0R4ISF1_DANRE	si:ch211-9d9.7
Sigma1	CI01000074_00039657_00045016	A0A0R4IZ06_DANRE	si:ch211-215e19.6
Sigma1	CI01000332_00075936_00099123	Q501V7_DANRE
Sigma1	CI01000015_05450934_05451259	A5PMQ7_DANRE	si:dkey-169i5.4
Sigma1	CI01000339_05426723_05430918	A3KNL2_DANRE	f11r.2
Sigma1	CI01000015_06054566_06083712	E7FEG3_DANRE	LOC101882286
Sigma1	CI01000019_03487868_03518631	F1QGW9_DANRE	sema3c
Sigma1	CI01000030_09579086_09594020	A0A0G2KNL7_DANRE	LOC100535756
Sigma1	CI01000300_01730095_01731153	Q1MT29_DANRE
Sigma1	CI01000016_04321053_04331396	E7F6D0_DANRE	si:ch73-22o12.1
Sigma1	CI01000196_00533928_00541821	A0A0R4IR64_DANRE	si:dkey-182g1.6
Sigma1	CI01000030_10178017_10185588	A9JST8_DANRE
Sigma1	CI01000036_00322865_00441961	M9MMA4_DANRE	igsf3
Sigma1	CI01000369_00228994_00277280	A0A0G2KLW0_DANRE
Sigma1	CI01000028_05720768_05728674	F1RA86_DANRE	si:ch73-27e22.1
Sigma1	CI01000030_07548087_07549591	X1WFE9_DANRE	si:dkey-208m12.3
Sigma1	CI01085145_00004597_00005441	A0A0G2L8D7_DANRE
Sigma1	CI01000118_00689323_00710249	E7F5C3_DANRE	LOC101885374
Sigma1	CI01000319_00347253_00392190	E7EYP1_DANRE	si:ch211-24o10.6
Sigma1	CI01000144_00101281_00132321	X1WFY3_DANRE	si:dkey-238d18.10
Sigma1	CI01000030_09598376_09634083	F8W4Y7_DANRE	si:dkey-19a16.12
Sigma1	CI01000010_06166731_06172965	B0V2R7_DANRE	serping1
Sigma1	CI01000030_10716988_10729316	A0A0G2KIB9_DANRE
Sigma1	CI01103669_00000024_00000982	E7F032_DANRE	si:ch73-44m9.1
Sigma1	CI01000047_03258353_03261127	A0A0R4ID76_DANRE	cd79b
Sigma1	CI01000030_08450632_08457703	Q1LVQ1_DANRE	si:ch211-236g6.1
Sigma1	CI01000030_10766284_10769462	A0A0G2KIB9_DANRE
Sigma1	CI01000030_09754796_09761721	E7F0A4_DANRE	si:rp71-36a1.5
Sigma1	CI01000353_01928874_01946036	A0A0G2KSM2_DANRE
Sigma1	CI01085115_00000591_00000899	E7F044_DANRE
Sigma1	CI01000012_07359292_07362314	F1RDT2_DANRE	si:dkey-71p21.13
Sigma1	CI01000299_05919510_05924061	Q3B728_DANRE	txnl4b
Sigma1	CI01000018_01286376_01296170	F1QBV4_DANRE	cd226
Sigma1	CI01000006_12468191_12470593	Q24JW8_DANRE	cd8a
Sigma1	CI01000030_08825422_08836502	E7F666_DANRE	LOC100334996
Sigma1	CI01000030_10189939_10194778	F1R689_DANRE	si:dkey-19a16.5
Sigma1	CI01000299_05903841_05913302	F1RA86_DANRE	si:ch73-27e22.1
Sigma1	CI01000299_05844429_05845510	F1QC90_DANRE
Sigma1	CI01000105_03510334_03511621	F1QJ19_DANRE	nitr8
Sigma1	CI01000030_06092897_06102203	F1QPY5_DANRE	si:dkey-4c23.4
Sigma1	CI01000299_04513358_04524537	R4GDT8_DANRE	si:ch211-132g1.3
Sigma1	CI01118662_00003012_00003458	F1QYR8_DANRE	si:ch73-256j6.6
Sigma1	CI01000200_00566018_00588316	F1QJZ0_DANRE
Sigma1	CI01000020_05792886_05813941	Q1LV94_DANRE	sema3aa
Sigma1	CI01000299_05856747_05860959	E7F360_DANRE	LOC100005785
Sigma1	CI01000118_00733823_00784798	E7F5C3_DANRE	LOC101885374
Sigma1	CI01000159_00001689_00004612	M9MMF1_DANRE	ighv2-2
Sigma1	CI01000339_00620788_00628381	F1QL22_DANRE
Sigma1	CI01000409_00079153_00086757	F1QBV2_DANRE
Sigma1	CI01000030_09791043_09795157	F1QBY5_DANRE	si:rp71-1i20.1
Sigma1	CI01000319_00232693_00253950	E7EYP1_DANRE	si:ch211-24o10.6
Sigma1	CI01000118_00663173_00678675	A0A0R4IJL8_DANRE	si:ch211-209f23.6
Sigma1	CI01063241_00000324_00000777	A2BGB5_DANRE	mpzl2b
Sigma1	CI01000030_09639163_09647509	F1QNS7_DANRE	si:dkey-19a16.11
Sigma1	CI01000438_00000605_00019100	E7FFD0_DANRE	LOC100332897
Sigma1	CI01000344_00000045_00007640	Q90Z92_DANRE	nitr2b
Sigma1	CI01000039_08038068_08041738	A2BGB5_DANRE	mpzl2b
Sigma1	CI01148301_00000144_00001404	E7F8J7_DANRE	si:ch73-322b17.4
Sigma1	CI01000027_06162940_06165528	F8W525_DANRE	cd79a
Sigma1	CI01000055_05925014_05930723	F8W252_DANRE	acanb
Sigma1	CI01000030_09691687_09697272	E7F0A4_DANRE	si:rp71-36a1.5
Sigma1	CI01000073_00750207_00759369	A0A0R4IJL8_DANRE	si:ch211-209f23.6
Sigma1	CI01000340_19194730_19198554	F1QI89_DANRE	igsf8
Sigma1	CI01000129_00838940_00840607	A0A0G2KRH0_DANRE	LOC103909728
Sigma1	CI01000299_05988564_06002758	F1R882_DANRE	LOC100334801
Sigma1	CI01000462_00031211_00051662	E7EYK5_DANRE
Sigma1	CI01000030_09382055_09418356	F1QBY5_DANRE	si:rp71-1i20.1
Sigma1	CI01000304_15315146_15318470	F1RB07_DANRE	esama
Sigma1	CI01000030_10592588_10595113	F1QBY5_DANRE	si:rp71-1i20.1
Sigma1	CI01000009_03724620_03726787	B0V0E6_DANRE	si:dkey-192g7.3
Sigma1	CI01000012_05523886_05527548	Q08BD7_DANRE
Sigma1	CI01000006_06898410_06913888	Q58EG3_DANRE	nectin3
Sigma1	CI01000006_12479463_12483283	E7FD41_DANRE	si:dkey-184p9.9
Sigma1	CI01082721_00001115_00001960	E7FCG6_DANRE	si:ch211-209f23.6
Sigma1	CI01000333_00668042_00686951	A0A0G2L9T3_DANRE
Sigma1	CI01000069_05321785_05324036	F1QAT3_DANRE	si:ch211-165d12.4
Sigma1	CI01000448_00000120_00019252	F1R3Z0_DANRE	si:ch73-44m9.1
Sigma1	CI01000285_00036477_00058992	F1R7E3_DANRE
Sigma1	CI01000030_10705288_10715416	A0A0R4IV62_DANRE
Sigma1	CI01000030_10313822_10320039	F1QBY5_DANRE	si:rp71-1i20.1
Sigma1	CI01000030_09361364_09379014	E7F0A4_DANRE	si:rp71-36a1.5
Sigma1	CI01000073_01302434_01307583	A0A0R4IJL8_DANRE	si:ch211-209f23.6
Sigma1	CI01103040_00002665_00004428	E7F360_DANRE	LOC100005785
Sigma1	CI01000116_00098865_00131211	A0A0R4IFS9_DANRE	flt4
Sigma1	CI01000158_01309383_01335186	F1QFM9_DANRE	vcanb
Sigma1	CI01000297_00026220_00026844	A0A0G2L9T3_DANRE
Sigma1	CI01000419_00073840_00074662	F1QBV2_DANRE
Sigma1	CI01000055_05916161_05919605	F1QVB2_DANRE	hapln3
Sigma1	CI01000319_05700294_05703207	A0A0M3HEM4_DANRE	tapbp.2
Sigma1	CI01000030_09225959_09236989	A0A0G2KNL7_DANRE	LOC100535756
Sigma1	CI01000030_08168074_08174577	F1R2Q3_DANRE	si:dkey-102c8.2
Sigma1	CI01000325_03538609_03541055	F1QD67_DANRE	si:dkey-15j16.3
Sigma1	CI01001986_00001517_00005586	A0A0R4II07_DANRE	trgv3
Sigma1	CI01000030_10596446_10602032	F8W4Y7_DANRE	si:dkey-19a16.12
Sigma1	CI01000352_00574884_00583420	E7FBH3_DANRE	si:dkey-238d18.4
Sigma1	CI01000030_09683547_09689191	A0A0G2KNL7_DANRE	LOC100535756
Sigma1	CI01129460_00001425_00003608	A0A0R4IPU3_DANRE	trgv2
Sigma1	CI01000319_00322908_00327610	A0A0R4ID62_DANRE	si:dkey-109a10.2
Sigma1	CI01000238_00089661_00093151	F1QFH9_DANRE	LOC101884663
Sigma1	CI01000026_17007316_17018248	E7F537_DANRE	acana
Sigma1	CI01000454_00014078_00020271	A0A0G2L4W7_DANRE
Sigma1	CI01000574_00003096_00007559	F1R990_DANRE
Sigma1	CI01000004_08847888_08849951	F1R2R9_DANRE
Sigma1	CI01000006_05096922_05124527	F1R5L1_DANRE	cadm1a
Sigma1	CI01000028_04171026_04177666	F1RC82_DANRE	pvrl1b
Sigma1	CI01000030_09724422_09740444	A9JST8_DANRE
Sigma1	CI01000260_00240575_00256923	F1RDP1_DANRE
Sigma1	CI01000006_02061413_02070784	E7FEV9_DANRE	havcr2
Sigma1	CI01000030_08335819_08343892	F1R6W7_DANRE
Sigma1	CI01000073_00020844_00031563	A0A0R4IZN5_DANRE	pigr
Sigma1	CI01000030_09308467_09315467	E7F0A4_DANRE	si:rp71-36a1.5
Sigma1	CI01000030_08498082_08533503	E7F477_DANRE	LOC100007935
Sigma1	CI01000009_03244366_03259106	A0A0R4IXP3_DANRE	ildr2
Sigma1	CI01000304_08222591_08229908	F1QVI6_DANRE	vsig8a
Sigma1	CI01000030_10732075_10737200	A0A0G2L9J5_DANRE
Sigma1	CI01000299_05896205_05898855	A0A0G2L8D7_DANRE
Sigma1	CI01000329_00077907_00081488	A0A0R4IF87_DANRE	si:dkey-224b4.1
Sigma1	CI01000016_04802496_04812976	B0CLW6_DANRE	pvrl2l
Sigma1	CI01000027_05215497_05251776	F1QF23_DANRE	cadm4
Sigma1	CI01000288_00022325_00022780	M9MMG3_DANRE	ighv5-7
Sigma1	CI01000037_00775538_00779866	E7F205_DANRE	si:ch211-67e16.2
Sigma1	CI01000154_01422783_01434121	Q58EG3_DANRE	nectin3
Sigma1	CI01000030_09847512_09854804	E7F0A4_DANRE	si:rp71-36a1.5
Sigma1	CI01000047_05887388_05899310	A0A0R4IM41_DANRE	vstm4b
Sigma1	CI01000398_00046520_00046961	M9MMF1_DANRE	ighv2-2
Sigma1	CI01000078_00078859_00090123	A0A0R4ICR1_DANRE	pvrl4
Sigma1	CI01000050_02230904_02233429	E7FH02_DANRE	si:dkey-1c7.2
Sigma1	CI01000300_01742156_01744802	F1QBK4_DANRE	si:dkey-31e10.5
Sigma1	CI01000030_09259092_09261043	A0A0G2KXG9_DANRE	LOC100329818
Sigma1	CI01000049_08279216_08279910	F1QCI3_DANRE
Sigma1	CI01000258_00045044_00048458	A0A0R4IMY1_DANRE	si:ch211-114l13.12
Sigma1	CI01000053_02999291_03000591	F1QHE6_DANRE	si:dkey-52l18.4
Sigma1	CI01000117_00323683_00328765	A0A0H2UKN7_DANRE	scn1bb
Sigma1	CI01000030_10775818_10796010	A0A0G2KIB9_DANRE
Sigma1	CI01000049_00769434_00772846	E9QBT7_DANRE	si:dkey-1h24.6
Sigma1	CI01000219_00544358_00574025	A0A0G2KSN5_DANRE	LOC101885706
Sigma1	CI01000016_05052905_05056425	A0A140LGB5_DANRE	cd4-2.2
Sigma1	CI01000398_00055974_00066044	M9MMC7_DANRE	ighv1-1
Sigma1	CI01118980_00000268_00001075	E7F044_DANRE
Sigma1	CI01000027_05110063_05126542	F1QN52_DANRE	bcam
Sigma1	CI01000299_05831615_05835696	E9QIX3_DANRE	si:ch73-27e22.8
Sigma1	CI01000016_03865256_03876385	E7F8J7_DANRE	si:ch73-322b17.4
Sigma1	CI01000299_05849494_05852270	E7FBB6_DANRE	LOC101886864
Sigma1	CI01000072_03433597_03448384	F1QIU5_DANRE	mcamb
Sigma1	CI01000015_07267301_07270659	A0A0G2L0U4_DANRE
Sigma1	CI01000540_00010445_00013285	A0A0G2L9T3_DANRE
Sigma1	CI01000039_08022279_08026193	Q06W25_DANRE	scn4bb
Sigma1	CI01000030_10259762_10274068	F8W4Y0_DANRE	si:ch211-274k16.2
Sigma1	CI01000248_00074436_00076404	E7F044_DANRE
Sigma1	CI01000069_04942590_04973602	M9MMF7_DANRE	ighv1-4
Sigma1	CI01000138_00429867_00441975	A0A0R4IFS1_DANRE	si:ch211-241b2.5
Sigma1	CI01000016_03921124_03930996	E7F2N5_DANRE	LOC101882791
Sigma1	CI01000040_00895179_00895620	E7F6V9_DANRE
Sigma1	CI01000012_05565127_05567009	Q08BD7_DANRE
Sigma1	CI01000542_00006157_00007437	F1QAT3_DANRE	si:ch211-165d12.4
Sigma1	CI01000030_11362386_11380216	Q6PE26_DANRE	calr3a
Sigma1	CI01000030_09876738_09883981	A9JST8_DANRE
Sigma1	CI01074043_00002248_00002837	A0A0G2KHK1_DANRE	LOC103909724
Sigma1	CI01000030_06940324_06983295	X1WFE9_DANRE	si:dkey-208m12.3
Sigma1	CI01000016_01653014_01654553	F1QJY7_DANRE	cd83
Sigma1	CI01000030_10164557_10167430	A9JST8_DANRE
Sigma1	CI01000299_05379545_05381902	A0A0G2L9T3_DANRE
Sigma1	CI01000049_08286122_08288009	F8W2F5_DANRE	si:dkey-22i16.9
Sigma1	CI01000299_06439603_06455258	A0A0R4ITY6_DANRE	si:zfos-1011f11.2
Sigma1	CI01000319_05715222_05717473	A0A0M3HEM4_DANRE	tapbp.2
Sigma1	CI01000285_00002586_00020336	R4GED2_DANRE	si:dkey-1c7.2
Sigma1	CI01000030_10398430_10417482	F1QFH9_DANRE	LOC101884663
Sigma1	CI01000030_10422761_10426202	A0A0G2L637_DANRE	LOC100537432
Sigma1	CI01156802_00000140_00001034	A0A0G2L9T3_DANRE
Sigma1	CI01000004_08823382_08844233	A0A0R4IFS8_DANRE	si:dkey-182g1.10
Sigma1	CI01000027_01855521_01856799	E7F2B3_DANRE	si:ch211-53m15.1
Sigma1	CI01000049_03872066_03885573	L7MTQ7_DANRE	sc:d189
Sigma1	CI01000017_00722020_00762518	F1QM89_DANRE	cd276
Sigma1	CI01000030_08350086_08366927	F1RCX0_DANRE	si:dkey-102c8.2
Sigma1	CI01000111_02774598_02775961	F8W2F5_DANRE	si:dkey-22i16.9
Sigma1	CI01000319_00219160_00220362	A0A0R4IX71_DANRE	si:ch211-209l18.4
Sigma1	CI01000306_02455495_02470846	M9MMA0_DANRE	mxra8a
Sigma1	CI01000030_09799840_09805801	A9JST8_DANRE
Sigma1	CI01000030_07521446_07540249	A0A0R4ICE3_DANRE	insrb
Sigma1	CI01000299_04496757_04504238	R4GDT8_DANRE	si:ch211-132g1.3
Sigma1	CI01000030_08175807_08180515	F1R2Q3_DANRE	si:dkey-102c8.2
Sigma1	CI01000030_10577987_10580431	E7F9H8_DANRE	LOC100001393
Sigma1	CI01000053_00696659_00703507	F1QE54_DANRE	alcamb
Sigma1	CI01000304_13517595_13527868	E9QIP9_DANRE	si:ch211-222e20.4
Sigma1	CI01000030_10333687_10335629	A0A0R4IZP6_DANRE	si:dkey-19a16.1
Sigma1	CI01000260_00140706_00152243	E7F150_DANRE	si:ch211-114l13.12
Sigma1	CI01000095_05506875_05515720	A4JYK0_DANRE	si:dkey-24p1.1
Sigma1	CI01000012_07356934_07358497	A8WG14_DANRE
Sigma1	CI01000016_09376209_09382250	E7F4J2_DANRE	tapbpl
Sigma1	CI01000299_05826769_05831144	E7F032_DANRE	si:ch73-44m9.1
Sigma1	CI01000034_05006303_05007855	E9QBF7_DANRE	si:ch211-139g16.8
Sigma1	CI01098551_00000076_00000589	F1R8H2_DANRE
Sigma1	CI01000148_00049185_00079861	A0A0G2KMX8_DANRE
Sigma1	CI01148307_00000066_00000812	E7F2N5_DANRE	LOC101882791
Sigma1	CI01000015_07099220_07118974	A0A140LGL6_DANRE	ltb4r2a
Sigma1	CI01000343_00067132_00076892	E7F481_DANRE	si:cabz01074946.1
Sigma1	CI01000028_05731764_05734997	E7F360_DANRE	LOC100005785
Sigma1	CI01000030_09300172_09306760	F1QZR6_DANRE	fgfr1bl
Sigma1	CI01000171_00493834_00494490	A1E267_DANRE	ywhag1
Sigma1	CI01000154_01327192_01327848	E7F354_DANRE	ywhag2
Sigma1	CI01000340_15609967_15613588	Q5PRD0_DANRE	ywhaba
Sigma1	CI01000320_00331521_00343779	B8JLJ3_DANRE	ywhaz
Sigma1	CI01000043_00210512_00219119	Q5CZQ1_DANRE	ywhae2
Sigma1	CI01000062_04070271_04080873	Q803M8_DANRE	ywhaqb
Sigma1	CI01000027_05461577_05471900	Q6P102_DANRE	ywhabl
Sigma1	CI01000072_02528257_02532888	Q7ZW20_DANRE	ywhae1
Sigma1	CI01000304_06931421_06933921	Q7T3G2_DANRE	ywhah
Sigma1	CI01000325_07037122_07051586	Q7ZUM0_DANRE	ywhaqa
Sigma1	CI01000146_00148692_00155571	F1RBF6_DANRE	ywhabb
Sigma1	CI01000065_04027497_04039742	F1RDJ3_DANRE	ppp1r8b
Sigma1	CI01000046_03572743_03591418	Q7SYM1_DANRE	foxk1
Sigma1	CI01000001_11715436_11736738	F1QJ64_DANRE	kif1b
Sigma1	CI01000173_00387690_00400275	E7FFM9_DANRE	si:ch211-262e15.1
Sigma1	CI01000340_02374013_02422276	E7F4K4_DANRE	kif1aa
Sigma1	CI01000338_00714986_00727053	B0V1J5_DANRE	chek2
Sigma1	CI01000029_07455468_07464461	I3IRX0_DANRE	rnf8
Sigma1	CI01000071_02077867_02087670	A5WW08_DANRE	chfr
Sigma1	CI01000047_07445474_07451503	F1QME9_DANRE	foxk2
Sigma1	CI01000027_05018992_05033275	E9QF00_DANRE	nbn
Sigma1	CI01000029_03855238_03922931	U3JA65_DANRE	mllt4a
Sigma1	CI01000161_00162338_00163205	E7F4W2_DANRE
Sigma1	CI01000306_02022802_02080261	Q08BE3_DANRE	slmapa
Sigma1	CI01000301_01192248_01213609	A0A0R4IM96_DANRE	kif16ba
Sigma1	CI01000059_06743553_06768560	A0A0G2L7N0_DANRE	kif1c
Sigma1	CI01000086_02266795_02305843	E7F985_DANRE	kif13a
Sigma1	CI01000056_01941102_01951921	Q6P0E3_DANRE	mcrs1
Sigma1	CI01000189_00086672_00092620	E7F3T1_DANRE	slc4a1ap
Sigma1	CI01000320_02299325_02304327	A5PF58_DANRE	ppp1r8a
Sigma1	CI01000027_10545286_10547348	A0A0R4IBM5_DANRE	snip1
Sigma1	CI01000030_04804199_04820916	F1Q554_DANRE	kif14
Sigma1	CI01000319_05588528_05591650	E7FD52_DANRE	tcf19l
Sigma1	CI01000270_00142719_00143322	E7F8U8_DANRE
Sigma1	CI01000001_04688934_04700615	X1WHM4_DANRE
Sigma1	CI01000305_00091792_00117128	A0A0R4IFZ8_DANRE	socs7
Sigma1	CI01000340_06033435_06039832	A0A0R4IT20_DANRE	pik3r3b
Sigma1	CI01000012_01240945_01242653	B0EVP6_DANRE	socs5b
Sigma1	CI01000010_05523602_05535371	A8WHN9_DANRE	bcar3
Sigma1	CI01000001_08365139_08380569	F1R1Z7_DANRE	ptpn11b
Sigma1	CI01000059_02012909_02048080	F1QBS0_DANRE	fer
Sigma1	CI01105515_00000305_00002318	E7FEX6_DANRE	si:dkeyp-117b11.1
Sigma1	CI01000312_00288197_00289840	Q1RLY5_DANRE	lck
Sigma1	CI01000054_05875546_05877938	A5WW16_DANRE	sla1
Sigma1	CI01000092_04551146_04603991	E7FFS4_DANRE
Sigma1	CI01000030_11017331_11024754	F1R4V1_DANRE	matk
Sigma1	CI01000001_10153558_10173225	A0A0R4IZ47_DANRE	stat6
Sigma1	CI01000304_01173248_01184405	E7F7C1_DANRE	sh2d4a
Sigma1	CI01000168_01151161_01160955	F1QZU5_DANRE	ptpn11a
Sigma1	CI01000108_00222448_00244521	E7F104_DANRE	grb14
Sigma1	CI01000021_04917237_04928702	A0A0R4J755_DANRE	hck
Sigma1	CI01000016_11034620_11091604	F1QSC3_DANRE	grb10b
Sigma1	CI01000340_00151447_00155343	Q5RKN6_DANRE	grb2a
Sigma1	CI01000027_09147371_09202288	F1RBT2_DANRE	chd4b
Sigma1	CI01000018_01378078_01379655	E7F166_DANRE	socs6
Sigma1	CI01000304_01877287_01890608	F1QFN4_DANRE	syk
Sigma1	CI01000001_04701645_04713999	Q08BY6_DANRE	ptk6b
Sigma1	CI01000000_12551720_12556384	B8A4I5_DANRE	lcp2b
Sigma1	CI01000069_01945534_01950027	Q567F1_DANRE	grap2a
Sigma1	CI01000055_06677321_06690010	A0JMN4_DANRE	csk
Sigma1	CI01000030_00906349_00909443	F1QBJ1_DANRE	hsh2d
Sigma1	CI01000010_02553536_02561950	M9MM92_DANRE	zap70
Sigma1	CI01000010_06456276_06481282	B0V237_DANRE	jak3
Sigma1	CI01000082_01796282_01837217	E7EZM4_DANRE	si:ch73-383g2.1
Sigma1	CI01000035_00026316_00035699	A0A0R4IQ02_DANRE	sh2b1
Sigma1	CI01000006_08557710_08600107	F1QUI8_DANRE	vav2
Sigma1	CI01000080_01962907_01971325	A0A0R4IVP7_DANRE	sh2d3cb
Sigma1	CI01000015_07821506_07834213	Q6P943_DANRE	stat1a
Sigma1	CI01000055_01421674_01422613	Q6NYJ2_DANRE	socs3b
Sigma1	CI01000004_04924543_04956339	B0S6C8_DANRE	vav3b
Sigma1	CI01000158_01394592_01407483	E7F372_DANRE	rasa1b
Sigma1	CI01000304_04318151_04331824	E7F4J0_DANRE	sh3bp2
Sigma1	CI01000018_06609697_06619473	E7F659_DANRE	si:ch73-264p11.1
Sigma1	CI01000010_00952202_00958971	F1Q7D7_DANRE	ptk6a
Sigma1	CI01000059_00570850_00600462	B0S6V6_DANRE	pik3r1
Sigma1	CI01000009_15318811_15390382	F1Q649_DANRE	tns1b
Sigma1	CI01149927_00001357_00002509	B0EVQ1_DANRE	socs9
Sigma1	CI01000312_00286629_00287654	Q1RLY5_DANRE	lck
Sigma1	CI01000105_01795215_01826218	F8W425_DANRE	fes
Sigma1	CI01000112_02774549_02777028	Q7ZUC6_DANRE	socs3a
Sigma1	CI01000037_02378066_02392175	F1R1C3_DANRE	nck2a
Sigma1	CI01000020_00949140_00951237	B0EVP5_DANRE	socs2
Sigma1	CI01000004_07868939_07899539	B3DHG9_DANRE	pik3r2
Sigma1	CI01000304_05410915_05460560	E9QDQ0_DANRE	sh2d3ca
Sigma1	CI01000034_00393749_00410314	Q6PC73_DANRE	grb2b
Sigma1	CI01000074_00243037_00255518	Q1LX13_DANRE	shdb
Sigma1	CI01000006_03327370_03334117	E7F038_DANRE	rin1a
Sigma1	CI01000340_10252718_10253859	Q08BW5_DANRE	cish
Sigma1	CI01000072_02536049_02537741	Q6DEM2_DANRE	crk
Sigma1	CI01000312_00316164_00336506	Q1RLY5_DANRE	lck
Sigma1	CI01000000_11541564_11559682	A0A140LH62_DANRE	inppl1b
Sigma1	CI01000024_00766380_00783144	Q4V9A1_DANRE	nck2b
Sigma1	CI01000129_01825289_01834891	E7F6J3_DANRE
Sigma1	CI01000004_09490844_09498265	Q66I04_DANRE	lyn
Sigma1	CI01000013_07989784_08013498	Q1LWV8_DANRE	plcg2
Sigma1	CI01000030_04237332_04243409	Q1LX18_DANRE	shc2
Sigma1	CI01000021_00359725_00409437	A0A0R4IMG4_DANRE	plcg1
Sigma1	CI01000016_08042288_08066945	E7F3K5_DANRE	chn2
Sigma1	CI01000034_05681798_05699059	A0A0R4IGF2_DANRE	stat3
Sigma1	CI01000006_08207762_08211601	Q6PH06_DANRE	crkl
Sigma1	CI01000039_01622940_01669780	F1R3X3_DANRE	rasa1a
Sigma1	CI01000080_01442459_01464557	F1QPM9_DANRE	jak2b
Sigma1	CI01000004_10867891_10869483	Q7T2B1_DANRE	socs6b
Sigma1	CI01000054_01042925_01056338	Q8AWF1_DANRE	yrk
Sigma1	CI01000021_03184886_03225117	E9QDB1_DANRE	tns2a
Sigma1	CI01000098_00157151_00165124	A0A0R4IUJ2_DANRE	pik3r3a
Sigma1	CI01000030_04271795_04300240	Q1LX13_DANRE	shdb
Sigma1	CI01000010_03504678_03509756	A0A0R4IPF6_DANRE	stap2b
Sigma1	CI01000009_11835682_11873220	B0S790_DANRE	stat4
Sigma1	CI01000237_00081177_00099364	F1R6R9_DANRE	tns3.2
Sigma1	CI01000032_02773889_02774396	E7F0N7_DANRE	sh2d1ab
Sigma1	CI01000000_12267178_12276741	F1R3M1_DANRE	itk
Sigma1	CI01000082_04800320_04809364	F1QD02_DANRE	si:ch211-253b1.3
Sigma1	CI01000069_00403871_00404476	Q6DEF9_DANRE	socs1a
Sigma1	CI01000063_05160162_05161742	B0EVP7_DANRE	socs5a
Sigma1	CI01000000_08944744_08952170	F8W3B7_DANRE	btk
Sigma1	CI01000027_04439446_04461699	E7F3T0_DANRE	shc1
Sigma1	CI01000010_05594817_05606739	B0UXN7_DANRE	abl2
Sigma1	CI01000001_00580789_00602408	Q1JPZ3_DANRE	src
Sigma1	CI01000004_11432849_11451784	A1A5H8_DANRE	yes1
Sigma1	CI01000070_02756122_02778377	E7F6M0_DANRE	nck1b
Sigma1	CI01000021_01791577_01796792	F1R7X7_DANRE	sla2
Sigma1	CI01000161_01236311_01253636	A4QNT9_DANRE	stat5b
Sigma1	CI01000046_04308380_04317709	F1R1D5_DANRE	grapa
Sigma1	CI01000166_00089339_00094803	A0JMN4_DANRE	csk
Sigma1	CI01000338_00506580_00532078	F6P9Y8_DANRE	sh2b3
Sigma1	CI01000211_00090092_00102914	F1QWX8_DANRE	jak2a
Sigma1	CI01000004_08010634_08013275	E9QC52_DANRE	nck1a
Sigma1	CI01000340_08914198_08926239	F8W3X1_DANRE	stat2
Sigma1	CI01000174_00445544_00465033	B0S6C8_DANRE	vav3b
Sigma1	CI01000195_01218621_01235015	E7F1M5_DANRE	fynrk
Sigma1	CI01000059_08188428_08219512	F8W5Q8_DANRE	abl1
Sigma1	CI01000300_00676223_00681470	E7FDH8_DANRE	socs1b
Sigma1	CI01000321_03196013_03203541	E7FFT4_DANRE	si:ch73-109i22.2
Sigma1	CI01000009_12863333_13023317	F1R7N8_DANRE	ttna
Sigma1	CI01000310_01747213_01784802	K7DYJ3_DANRE	ptk2ba
Sigma1	CI01000008_02492407_02497767	Q6NZ31_DANRE	ccng2
Sigma1	CI01000161_00368265_00387336	F1QRE5_DANRE	ccnb3
Sigma1	CI01000003_01561017_01590804	A0A0R4IWM8_DANRE	cables1
Sigma1	CI01000020_07043558_07046909	F1RBC9_DANRE	ccnc
Sigma1	CI01000208_00571370_00591616	Q6NYX6_DANRE	ccnf
Sigma1	CI01000026_15462834_15471168	P47794_DANRE	ccne1
Sigma1	CI01000186_00572513_00575244	A2BID3_DANRE	ccnl1a
Sigma1	CI01000001_06037150_06039894	F1RCE1_DANRE	fam58a
Sigma1	CI01000028_05257625_05267918	A2BID3_DANRE	ccnl1a
Sigma1	CI01000021_04002889_04033476	E7F0B6_DANRE	cables2b
Sigma1	CI01000026_05271007_05273550	F1QUY2_DANRE	ccnb2
Sigma1	CI01000059_00513674_00528840	Q6DG36_DANRE	slc30a5
Sigma1	CI01000006_02164837_02173343	E7FH57_DANRE	ccnjl
Sigma1	CI01000000_05403325_05406432	Q6NV43_DANRE	ccna2
Sigma1	CI01000043_04486893_04491014	A7YYE4_DANRE	ccnd1
Sigma1	CI01000324_00440312_00447668	F1QMB9_DANRE	ccnk
Sigma1	CI01000001_12602382_12613489	E9QCE8_DANRE	cables2a
Sigma1	CI01000066_01926730_01937406	Q1L8M6_DANRE	ccnd2b
Sigma1	CI01000016_00448107_00452861	A0A0R4IK54_DANRE	ccne2
Sigma1	CI01000000_18789985_18793339	F1QU95_DANRE	ccng1
Sigma1	CI01000004_14897662_14906408	B8JJS9_DANRE	ccnl1b
Sigma1	CI01000009_05772094_05781990	Q08CI4_DANRE	ccnyl1
Sigma1	CI01000039_01616571_01618891	A2BGI0_DANRE	ccnh
Sigma1	CI01000115_02557644_02560517	F1R9R4_DANRE	ccnd2a
Sigma1	CI01000230_00236027_00241450	Q6NSM8_DANRE
Sigma1	CI01000009_10414678_10421940	F1QAH4_DANRE	si:dkey-101k6.5
Sigma1	CI01000070_00193544_00224361	F1QQ20_DANRE	tgfbr1b
Sigma1	CI01000001_09059083_09101251	F1Q9B6_DANRE	im:7152756
Sigma1	CI01000146_00641443_00662552	F1R6F6_DANRE	grk5l
Sigma1	CI01000135_01492092_01528855	F1QKS1_DANRE	cdk19
Sigma1	CI01000072_03210624_03244667	E7F9B6_DANRE	si:dkey-31m14.7
Sigma1	CI01000028_06882216_06892678	Q0H1F2_DANRE	mapk6
Sigma1	CI01000020_03732545_03743107	F1R343_DANRE	nuak1a
Sigma1	CI01000008_02294137_02296480	Q7T3L5_DANRE	cdk9
Sigma1	CI01000055_00781823_00808857	A0A0R4IUL7_DANRE	camk2g1
Sigma1	CI01000004_07306344_07318193	A5PLJ7_DANRE	oxsr1a
Sigma1	CI01000053_00116887_00128931	X1WEA3_DANRE	ulk2
Sigma1	CI01000113_02356565_02370009	E7F499_DANRE
Sigma1	CI01000060_01118762_01141324	A0A0G2KG61_DANRE
Sigma1	CI01000049_04974671_05034415	A0A0G2KD98_DANRE	dclk2a
Sigma1	CI01000135_01432999_01466742	E7F2L3_DANRE	map3k5
Sigma1	CI01000010_09419805_09425905	A8WIP6_DANRE	cdk20
Sigma1	CI01000012_07678377_07700760	Q90Y37_DANRE	rock2a
Sigma1	CI01000016_10799559_10842613	F1QM17_DANRE	snrka
Sigma1	CI01000058_03066079_03101574	Q7T2F2_DANRE	mapkapk2a
Sigma1	CI01000047_07119977_07126126	A4UU31_DANRE	map2k4b
Sigma1	CI01000080_01279491_01290311	A0A0R4IGA2_DANRE	si:ch211-280a23.2
Sigma1	CI01000304_13342458_13361412	E9QG10_DANRE	rps6kb1a
Sigma1	CI01000018_04563971_04573228	A8E4S2_DANRE	cdk8
Sigma1	CI01000012_05708007_05735678	A0A0R4IK63_DANRE	map3k4
Sigma1	CI01000004_06510788_06533217	A0A0R4IJZ0_DANRE	pkn2
Sigma1	CI01000335_00007223_00011713	Q5RHW0_DANRE	mapk12b
Sigma1	CI01000004_07843003_07860951	F1QZB3_DANRE
Sigma1	CI01000010_12057600_12088117	B0R199_DANRE	ikbkb
Sigma1	CI01000032_02895288_02920625	A0A0R4ICF4_DANRE	rps6kal
Sigma1	CI01000054_02868603_02911589	I3IT74_DANRE	cdk6
Sigma1	CI01000012_08787836_08798682	A8WG58_DANRE	mapk8a
Sigma1	CI01000054_01879983_01965668	F1Q551_DANRE	trioa
Sigma1	CI01000319_05162203_05176451	Q1LYN4_DANRE	gsk3aa
Sigma1	CI01119516_00000730_00001022	E7FD70_DANRE	trib1
Sigma1	CI01000310_02876181_02939106	A0A0R4IDB7_DANRE	cdc42bpaa
Sigma1	CI01000320_02282070_02289729	A5WV55_DANRE	pdik1l
Sigma1	CI01000072_04225105_04268007	E7F378_DANRE	sik2b
Sigma1	CI01000012_08399430_08416750	B1H1I7_DANRE	prkcha
Sigma1	CI01000018_07011537_07045271	E9QDE8_DANRE	map3k15
Sigma1	CI01000058_01248234_01262911	Q7T374_DANRE	prkacba
Sigma1	CI01000047_04222867_04253291	X1WGD9_DANRE	wnk4b
Sigma1	CI01000046_01275798_01283718	X1WFQ8_DANRE	pdpk1a
Sigma1	CI01000047_02325268_02476792	Q7T2E5_DANRE	prkg1a
Sigma1	CI01000344_00182618_00199388	Q1RLZ2_DANRE	map4k2
Sigma1	CI01000010_04046204_04137642	B0S4T7_DANRE	prkcz
Sigma1	CI01000325_01288072_01307450	Q5TZD4_DANRE	prkchb
Sigma1	CI01000024_01986389_01999359	F1QXI5_DANRE	bmpr2a
Sigma1	CI01000010_09008474_09031335	I3IS69_DANRE	srpk3
Sigma1	CI01000059_10352796_10364221	Q6DHN7_DANRE	mapkapk5
Sigma1	CI01000054_11209592_11214961	A3KQ53_DANRE	si:ch211-195b13.1
Sigma1	CI01000055_00336527_00345410	Q9DGE0_DANRE	map2k6
Sigma1	CI01000041_00570879_00582725	I3ITI6_DANRE	sgk494b
Sigma1	CI01000060_00472596_00477089	A0A0G2KY41_DANRE
Sigma1	CI01000340_06095704_06194498	E7F723_DANRE	mast2
Sigma1	CI01000006_00322618_00342919	A0A0R4IP53_DANRE
Sigma1	CI01000189_00671005_00685458	F1QYQ1_DANRE	rps6ka1
Sigma1	CI01000055_00731239_00752614	Q4V9P8_DANRE	camk2g1
Sigma1	CI01000340_02293072_02301920	F8W562_DANRE	stk25a
Sigma1	CI01000204_00271307_00299725	E9QDQ2_DANRE	camk2b1
Sigma1	CI01000195_00573866_00614603	A0A0R4IV01_DANRE	rps6kc1
Sigma1	CI01000057_02758170_02782493	E7F1H0_DANRE	camk1b
Sigma1	CI01000325_09334619_09368476	F1R417_DANRE	rock2b
Sigma1	CI01000010_02530251_02538713	B0S6F4_DANRE	mknk2b
Sigma1	CI01000050_05654964_05705049	A0A0R4IFS2_DANRE	aak1a
Sigma1	CI01000013_07060006_07064836	Q1LVN7_DANRE	mapk12a
Sigma1	CI01000010_08740418_08742300	Q9YHZ5_DANRE	pim2
Sigma1	CI01000006_11627878_11631177	E7FEF7_DANRE	si:ch73-62l21.1
Sigma1	CI01000065_04484009_04501087	E9QBU7_DANRE	ttk
Sigma1	CI01000301_00660823_00677721	B8JIQ1_DANRE	si:dkeyp-80c12.7
Sigma1	CI01000070_00598049_00618099	F1R778_DANRE	mastl
Sigma1	CI01000092_00779993_00785442	E7FBN3_DANRE	LOC100536894
Sigma1	CI01000015_03733443_03765495	F6P5S7_DANRE	mark3b
Sigma1	CI01000049_00330959_00338938	A0A0G2L7B5_DANRE	sik1
Sigma1	CI01000158_00286848_00307666	E7F2L1_DANRE	aak1b
Sigma1	CI01000337_00006246_00015840	F1RC58_DANRE	bmpr1ba
Sigma1	CI01000057_02200951_02207673	Q7ZWB1_DANRE	cdk2
Sigma1	CI01000027_00980123_00987611	Q2V6H0_DANRE	cdk7
Sigma1	CI01000010_02466248_02495236	A0A0R4IBC9_DANRE	csnk1g2a
Sigma1	CI01000034_03358125_03363411	Q6Q382_DANRE	nlk1
Sigma1	CI01089583_00000675_00000875	Q5TZ42_DANRE	cdc42bpb
Sigma1	CI01000012_01322824_01387494	B8A467_DANRE	prkceb
Sigma1	CI01000079_00000058_00013248	F1R050_DANRE	stk11
Sigma1	CI01000082_00234503_00271440	F1QQG8_DANRE	tnikb
Sigma1	CI01000052_02314482_02326514	A8Y5S5_DANRE	srpk1a
Sigma1	CI01000040_04442810_04474877	Q1JQ22_DANRE	map4k6
Sigma1	CI01000339_07490392_07498831	A5WUM0_DANRE	prkaa1
Sigma1	CI01000325_03431235_03461401	X1WHD3_DANRE	nek1
Sigma1	CI01000027_03718436_03732820	D1L3Y5_DANRE	dyrk1b
Sigma1	CI01000330_03852880_03865462	E7F1A1_DANRE	dapk2a
Sigma1	CI01000072_02000581_02009243	X1WGA8_DANRE	taok1a
Sigma1	CI01000203_00294049_00335783	Q8UUX0_DANRE	akt2
Sigma1	CI01000361_00234625_00243144	F1QVT2_DANRE	si:dkey-192d15.2
Sigma1	CI01000006_06194768_06199541	A0A0R4ICE7_DANRE	chek1
Sigma1	CI01000112_03393172_03448154	A0A0R4IUK0_DANRE	si:ch73-374l24.1
Sigma1	CI01000338_00714986_00727053	B0V1J5_DANRE	chek2
Sigma1	CI01000119_02251996_02268403	F6P5Q1_DANRE	map2k7
Sigma1	CI01000010_09381388_09393078	F6NJE2_DANRE	irak1
Sigma1	CI01000325_04802383_04811619	F1RC23_DANRE	ttbk2b
Sigma1	CI01000055_04644727_04647551	E7FB10_DANRE	pim3
Sigma1	CI01000069_03382399_03395900	E7EXX1_DANRE	map3k3
Sigma1	CI01000020_04813284_04816943	B0UYS2_DANRE	irak3
Sigma1	CI01000301_00010762_00033627	B8A4S3_DANRE	slkb
Sigma1	CI01000013_08336335_08399543	F1Q4N0_DANRE	hipk2
Sigma1	CI01000340_09674645_09681913	Q7ZUC5_DANRE	prkcda
Sigma1	CI01000016_01052539_01073915	F1QKF4_DANRE	tgfbr2
Sigma1	CI01000037_00324040_00344658	B0V0H4_DANRE	bmpr2b
Sigma1	CI01000012_12142558_12152757	B8JIH4_DANRE	chuk
Sigma1	CI01070072_00000644_00003798	F1QKF4_DANRE	tgfbr2
Sigma1	CI01000098_02570727_02576978	Q3ZB92_DANRE	prkacbb
Sigma1	CI01000123_00438947_00441815	A0A0R4IP49_DANRE	irak4
Sigma1	CI01000326_00524269_00538874	E7F092_DANRE	cdk13
Sigma1	CI01000040_01354920_01371380	B1WB98_DANRE	stk26
Sigma1	CI01000112_03896750_03921778	F1QYL2_DANRE	ern1
Sigma1	CI01000092_03957253_03983692	B3DIV5_DANRE	limk1a
Sigma1	CI01000043_06393054_06405683	Q7ZU33_DANRE	csnk2a2a
Sigma1	CI01000321_04406222_04413266	Q1L8U5_DANRE	clk2a
Sigma1	CI01000006_01032572_01040625	F1QG08_DANRE	clk4b
Sigma1	CI01000360_00667891_00672778	A0A0G2L7M3_DANRE
Sigma1	CI01000071_04534337_04569325	Q6P023_DANRE	mapk1
Sigma1	CI01000010_07784276_07792092	E7F292_DANRE	mapk13
Sigma1	CI01000004_07388945_07408147	B0S6E3_DANRE	tgfbr1a
Sigma1	CI01000339_02151932_02160350	A0A0R4ID09_DANRE	rps6ka3a
Sigma1	CI01000009_08058976_08066474	Q6PHV6_DANRE	stk17b
Sigma1	CI01000004_03206527_03212826	B0UYI0_DANRE	cdc7
Sigma1	CI01000195_00434544_00436195	A0A0G2KG61_DANRE
Sigma1	CI01000054_06795526_06796596	E7FD70_DANRE	trib1
Sigma1	CI01000047_05958264_05971163	E9QB50_DANRE	mapk8a
Sigma1	CI01000339_06430066_06464538	A2BIP2_DANRE	camkk1a
Sigma1	CI01000150_00355809_00362668	F1QBK0_DANRE	sgk2a
Sigma1	CI01000300_00781242_00787814	Q6DRK7_DANRE	plk1
Sigma1	CI01000004_06200669_06208703	A0A0R4IF51_DANRE	csnk1g2a
Sigma1	CI01000063_02225053_02232182	Q6P109_DANRE	csnk1e
Sigma1	CI01000001_10638148_10656332	B3DJ37_DANRE	acvr1ba
Sigma1	CI01000194_00315962_00324957	E7EXT6_DANRE	akt3b
Sigma1	CI01000000_12267178_12276741	F1R3M1_DANRE	itk
Sigma1	CI01000049_02997869_03042673	F1QN39_DANRE	prkx
Sigma1	CI01000059_00697568_00720771	E7F723_DANRE	mast2
Sigma1	CI01070442_00000512_00001102	B1NA68_DANRE	map2k4a
Sigma1	CI01000043_00878804_00886856	A0A0G2KUV0_DANRE	LOC101886687
Sigma1	CI01000082_04875809_04890737	F1QPV1_DANRE	mylk5
Sigma1	CI01000051_00638200_00720543	Q5TZ42_DANRE	cdc42bpb
Sigma1	CI01000335_00013854_00021682	A0A0R4IRM9_DANRE	mapk11
Sigma1	CI01000066_00109609_00131845	F1QB45_DANRE	camk1da
Sigma1	CI01000009_02654102_02655554	A0A0N4STN7_DANRE	caskb
Sigma1	CI01000098_00322578_00362784	E7F9X9_DANRE	rock1
Sigma1	CI01000043_00872741_00876715	A0A0G2KUV0_DANRE	LOC101886687
Sigma1	CI01000340_19379123_19381849	F1QWL2_DANRE	caska
Sigma1	CI01000009_09836011_09846297	B0S8I4_DANRE	lats2
Sigma1	CI01000058_02964886_02978501	F1QBC9_DANRE	ikbke
Sigma1	CI01000059_05929193_05952767	A0A0R4IT22_DANRE	rps6ka4
Sigma1	CI01000300_02492091_02512531	Q08CJ6_DANRE	grk4
Sigma1	CI01000053_00678066_00685960	X1WCB7_DANRE	dyrk1ab
Sigma1	CI01000040_05993175_06032007	E7F3T7_DANRE	grk6
Sigma1	CI01000043_00814611_00818100	A0A0G2KUV0_DANRE	LOC101886687
Sigma1	CI01000026_07537510_07596897	F8W636_DANRE	map2k5
Sigma1	CI01000039_03199025_03243375	A5WVL9_DANRE	dapk1
Sigma1	CI01020489_00000240_00001504	A0A0G2KLG6_DANRE
Sigma1	CI01000018_05870993_05880212	F1R730_DANRE	sgk3
Sigma1	CI01000063_05490285_05556254	E7F368_DANRE	prkcea
Sigma1	CI01000213_00415079_00445017	Q6DEH3_DANRE	camk2d1
Sigma1	CI01000047_04153298_04179343	A0A0R4IIN0_DANRE	taok2b
Sigma1	CI01000037_03946645_03954021	A0A0G2L7B5_DANRE	sik1
Sigma1	CI01000029_02107558_02110456	Q6DHU8_DANRE	pbk
Sigma1	CI01000051_06041891_06047349	Q7ZUN2_DANRE	nek2
Sigma1	CI01000018_06095005_06111764	E7F469_DANRE	rps6ka3b
Sigma1	CI01000212_00130148_00164397	A0A0R4IVF8_DANRE	si:zfos-2326c3.2
Sigma1	CI01000030_03719059_03726730	Q1LY62_DANRE	map2k2a
Sigma1	CI01000034_03312399_03327633	X1WD79_DANRE	taok2a
Sigma1	CI01000325_09571021_09576839	Q5RI03_DANRE	scyl3
Sigma1	CI01000032_03217446_03260809	A0A0R4IJZ3_DANRE	si:zfos-2326c3.2
Sigma1	CI01020488_00000326_00002893	A0A0G2KY41_DANRE
Sigma1	CI01000016_04649660_04661928	Q9YH61_DANRE	gsk3ab
Sigma1	CI01000006_00993313_01003875	E9QE29_DANRE	mapk9
Sigma1	CI01000027_08946941_08955434	Q803N7_DANRE	csnk2a1
Sigma1	CI01000053_01964024_01971099	F1R3V1_DANRE	rps6kb1b
Sigma1	CI01000069_03273461_03285388	F1QPV1_DANRE	mylk5
Sigma1	CI01000016_02576551_02588698	E9QFS6_DANRE	pik3r4
Sigma1	CI01000335_01121521_01148559	Q5RHX9_DANRE	cdk16
Sigma1	CI01000009_02682050_02707583	A0A0N4STN7_DANRE	caskb
Sigma1	CI01000013_03879587_03884308	Q1LX51_DANRE	wee2
Sigma1	CI01000018_03814990_03841716	A0A0R4ITX2_DANRE	map3k20
Sigma1	CI01000057_01673559_01688208	E7F551_DANRE	si:ch211-160o17.4
Sigma1	CI01000322_00114516_00119522	Q0GKD6_DANRE	tbk1
Sigma1	CI01000026_01300881_01338917	A0A0R4IJG1_DANRE	mark2b
Sigma1	CI01000263_00114729_00125266	E7F6U6_DANRE	ripk3
Sigma1	CI01000332_00053898_00061813	B1NA68_DANRE	map2k4a
Sigma1	CI01000029_04144327_04203475	A2CEF7_DANRE	mark3b
Sigma1	CI01000016_02936606_02957342	A0A0R4IRR5_DANRE	si:ch211-1i11.3
Sigma1	CI01000186_00453106_00464818	Q1MTK5_DANRE	nuak2
Sigma1	CI01000041_00081864_00088915	E7FB16_DANRE	limk1b
Sigma1	CI01000024_02131229_02148749	A0A0R4IN78_DANRE	stk24b
Sigma1	CI01000027_06373043_06379322	F1Q9P5_DANRE	sgk2b
Sigma1	CI01000063_04471188_04479927	E7F4L2_DANRE	map3k8
Sigma1	CI01000000_05690714_05699205	E7F3D6_DANRE	scyl1
Sigma1	CI01000304_08878926_08892802	E7F7K5_DANRE	si:dkey-81j8.6
Sigma1	CI01000115_00617057_00631791	F1QEF3_DANRE	snrkb
Sigma1	CI01000348_00054407_00080576	B8A5H2_DANRE	tlk1a
Sigma1	CI01000046_05284403_05296928	E7FEY1_DANRE	map3k14a
Sigma1	CI01000012_05035890_05063488	B8A6G9_DANRE	map4k5
Sigma1	CI01000054_07033076_07038297	B2GP54_DANRE	stk3
Sigma1	CI01000012_12440074_12465741	B7ZD09_DANRE	slka
Sigma1	CI01000062_00681984_00709499	E7FE05_DANRE	rps6ka5
Sigma1	CI01000186_00466293_00479755	Q4VSN1_DANRE	dstyk
Sigma1	CI01000306_02244385_02249335	F1QCV8_DANRE	trib3
Sigma1	CI01000256_00042139_00049433	F1QQ80_DANRE	srpk2
Sigma1	CI01000019_05409721_05417314	Q5RH05_DANRE	stk38l
Sigma1	CI01000200_00490226_00514771	E7FB78_DANRE
Sigma1	CI01000071_03329447_03356262	E9QBC8_DANRE	taok3a
Sigma1	CI01000348_00488390_00638367	A0A0R4I9W4_DANRE	kalrna
Sigma1	CI01000004_14877615_14885956	Q6DG42_DANRE	pak2a
Sigma1	CI01000314_00961406_01033528	E7F9Z2_DANRE	prkd3
Sigma1	CI01000313_01733333_01747199	X1WD89_DANRE	map4k3b
Sigma1	CI01000131_00035586_00077498	A0A0R4IS57_DANRE	spega
Sigma1	CI01000058_04637318_04650366	E7F4L5_DANRE	prkcdb
Sigma1	CI01000000_08996817_09010564	Q8JHE0_DANRE	csnk1a1
Sigma1	CI01000040_00569008_00598590	E7FBZ2_DANRE	stk10
Sigma1	CI01000115_00699350_00707630	E7FCZ6_DANRE	csnk2a2b
Sigma1	CI01000300_00791134_00804871	F1Q6G0_DANRE	ern2
Sigma1	CI01076770_00000174_00000391	F1RDQ7_DANRE	cdk4
Sigma1	CI01000012_13674799_13681526	Q1RLX1_DANRE	bmpr1aa
Sigma1	CI01000306_08061250_08076179	A0A0R4IU49_DANRE	mapkapk3
Sigma1	CI01000043_00825755_00838325	A0A0G2KUV0_DANRE	LOC101886687
Sigma1	CI01000037_04313204_04343186	Q9YH60_DANRE	gsk3b
Sigma1	CI01000339_06736326_06742993	E7F7I3_DANRE	pkn3
Sigma1	CI01000052_02327973_02342338	B2GPM7_DANRE	mapk14a
Sigma1	CI01000129_01837517_01849374	F1QJ44_DANRE
Sigma1	CI01000043_04185319_04204509	A0A0R4IUQ5_DANRE	csnk1g1
Sigma1	CI01000203_00086596_00095920	F1QSN1_DANRE	dyrk1aa
Sigma1	CI01000301_01273843_01291829	E7F0L8_DANRE	mast1a
Sigma1	CI01000304_11338304_11348212	Q6PHD6_DANRE	ilk
Sigma1	CI01000321_03212011_03226326	F1QN42_DANRE	si:dkey-240h12.4
Sigma1	CI01000082_04002837_04008950	Q9DE44_DANRE	cdk5
Sigma1	CI01000168_00594523_00598420	E7EXD4_DANRE	plk2a
Sigma1	CI01000010_03684496_03695503	B8JI50_DANRE	dmap1
Sigma1	CI01000001_10658398_10672912	F1QH44_DANRE	acvrl1
Sigma1	CI01000057_01780001_01798256	F1REN8_DANRE	srpk1b
Sigma1	CI01000072_02074797_02106818	A0A0R4INA4_DANRE	pak4
Sigma1	CI01000024_05459858_05465892	F1QQD8_DANRE	stradb
Sigma1	CI01000012_11277561_11292490	F1Q770_DANRE	vrk2
Sigma1	CI01000024_03734605_03757457	E7F683_DANRE	map3k2
Sigma1	CI01000152_01641383_01662833	B0S5Z9_DANRE	pask
Sigma1	CI01000024_07269946_07285087	F1QH83_DANRE	tlk1b
Sigma1	CI01000166_00134367_00138114	A0A0R4IE18_DANRE	ulk3
Sigma1	CI01000210_00194466_00198870	X1WGC5_DANRE	peak1
Sigma1	CI01000050_00770066_00782851	A0A0R4IPD5_DANRE	cdk11b
Sigma1	CI01000304_16651076_16668623	A0A0R4IZ94_DANRE	dclk1a
Sigma1	CI01000001_01878297_01894123	E7F544_DANRE	hipk1a
Sigma1	CI01000004_08458998_08503889	B0UY93_DANRE	tnika
Sigma1	CI01000046_05904400_05973821	Q7SY24_DANRE	prkcbb
Sigma1	CI01000130_00988310_01050753	F1R444_DANRE	prkca
Sigma1	CI01000158_01691863_01749991	B5LZ08_DANRE	adrbk2
Sigma1	CI01000340_08746450_08751542	Q5PRB1_DANRE	stk35l
Sigma1	CI01000010_08974808_08993509	B0UYG3_DANRE	cdk16
Sigma1	CI01010723_00000633_00001173	A0A0R4IV21_DANRE	prkacbb
Sigma1	CI01000058_03034418_03038200	F1QLC1_DANRE
Sigma1	CI01000004_06424864_06438552	Q7ZVG8_DANRE	stk25b
Sigma1	CI01000004_14105873_14111615	B0S6K2_DANRE	plk3
Sigma1	CI01000034_05795972_05811363	A0JML4_DANRE
Sigma1	CI01000018_03745369_03779384	Q6NWY2_DANRE	oxsr1b
Sigma1	CI01000010_04426092_04431357	A8WHV5_DANRE	plk2b
Sigma1	CI01000046_07037314_07046456	Q6P3K7_DANRE	csnk1db
Sigma1	CI01000192_00315657_00323729	F1QQ86_DANRE	stk35
Sigma1	CI01000300_00695491_00729459	Q7SY24_DANRE	prkcbb
Sigma1	CI01000315_01023268_01038848	E7FE66_DANRE	ttbk2a
Sigma1	CI01000053_04066211_04089730	F1R4S2_DANRE	ulk1a
Sigma1	CI01000020_04318813_04320384	Q5RHV3_DANRE	dyrk2
Sigma1	CI01000348_00871308_00907195	A0A140LFR4_DANRE	mylka
Sigma1	CI01000010_01791138_01795057	E7F7X7_DANRE	nim1k
Sigma1	CI01000039_08214054_08244061	A2BG87_DANRE	mink1
Sigma1	CI01000034_04065210_04081772	Q1ECX4_DANRE	tlk2
Sigma1	CI01000139_00801423_00814780	E7F7V3_DANRE	peak1
Sigma1	CI01000024_01644505_01663555	E7FDK2_DANRE	mylkb
Sigma1	CI01000013_05947579_05951579	Q1LYE1_DANRE	znf143b
Sigma1	CI01000026_04367338_04389547	F1RE77_DANRE	vrk3
Sigma1	CI01000016_11353238_11464979	F1QD90_DANRE	triob
Sigma1	CI01000115_00139033_00162085	E7F2F9_DANRE	wnk1a
Sigma1	CI01000004_15370117_15389832	Q90XF2_DANRE	prkci
Sigma1	CI01000028_05859888_05870020	Q8UUX0_DANRE	akt2
Sigma1	CI01000139_00208347_00223712	X1WG29_DANRE	nuak1b
Sigma1	CI01000024_08500620_08512420	X1WG85_DANRE	acvr1bb
Sigma1	CI01000013_04561253_04567647	A5WWB4_DANRE	map2k1
Sigma1	CI01000340_18531560_18536515	F1QEM3_DANRE	aurka
Sigma1	CI01000325_10266709_10324239	E7FEY5_DANRE	si:ch211-89p3.3
Sigma1	CI01000069_00059923_00065619	Q7ZVK8_DANRE	mapk3
Sigma1	CI01000306_05805669_05822854	B9X2H5_DANRE	cdkl5
Sigma1	CI01000319_00628975_00640794	E7F998_DANRE	tgfbr2
Sigma1	CI01000161_00648949_00670470	B1H1M4_DANRE	pkmyt1
Sigma1	CI01000004_00380887_00400711	A0A0R4IJ51_DANRE	ripk2
Sigma1	CI01000327_04140716_04142767	F1QWY2_DANRE	prpf4bb
Sigma1	CI01000001_01565290_01569360	F1QTR3_DANRE	pink1
Sigma1	CI01000063_07420519_07423734	F1QXS6_DANRE	phkg2
Sigma1	CI01000069_03465840_03471086	F1Q5T1_DANRE	strada
Sigma1	CI01000022_00013891_00023604	A0A0R4ISZ9_DANRE	acvr2ab
Sigma1	CI01000186_00102313_00108968	A0A0R4IRH8_DANRE	pak2a
Sigma1	CI01094972_00001759_00004742	F1QWJ5_DANRE	map2k2b
Sigma1	CI01000329_00222962_00228827	Q6NZV1_DANRE	pdpk1b
Sigma1	CI01000004_15434959_15441538	E9QHI3_DANRE	dapk3
Sigma1	CI01000029_04898116_04905715	E7F3S2_DANRE	trib2
Sigma1	CI01000189_03699588_03706531	Q7T3L7_DANRE	cdk1
Sigma1	CI01000340_01436981_01473643	A0A0R4IJB4_DANRE
Sigma1	CI01000299_02706136_02711943	A2CEW6_DANRE	stk16
Sigma1	CI01000029_08533907_08555317	A5PEY8_DANRE	pak6b
Sigma1	CI01000340_19386293_19411861	A0A0N4STN7_DANRE	caskb
Sigma1	CI01000008_01129285_01138408	F1R0M7_DANRE	nek6
Sigma1	CI01000181_00571728_00584070	Q6DBV8_DANRE	prkacab
Sigma1	CI01000340_06769655_06778207	F1QK36_DANRE	uhmk1
Sigma1	CI01000012_02251322_02337964	Q7T2E5_DANRE	prkg1a
Sigma1	CI01000063_05652987_05657351	A0A0R4IZG7_DANRE	bmpr1ab
Sigma1	CI01000060_00036321_00040465	F1QUT2_DANRE	mak
Sigma1	CI01000066_00196094_00242947	F1Q6T6_DANRE	wnk1b
Sigma1	CI01000135_00433702_00445785	F1QNS6_DANRE	bub1
Sigma1	CI01000319_02680296_02690985	Q6IQV0_DANRE
Sigma1	CI01000051_02332216_02342649	A5WUM0_DANRE	prkaa1
Sigma1	CI01000339_00416204_00453589	A2BGW3_DANRE	camk2b1
Sigma1	CI01000218_00214048_00223824	B8A6G9_DANRE	map4k5
Sigma1	CI01000325_00769457_00785094	Q5RIL6_DANRE	lats1
Sigma1	CI01000019_01580774_01598483	F1R506_DANRE	prkcq
Sigma1	CI01000016_10228314_10299064	E7F1L0_DANRE	ulk4
Sigma1	CI01000010_08015262_08018732	Q08BC0_DANRE	pim1
Sigma1	CI01000059_02315334_02349602	A5PN50_DANRE	sik2a
Sigma1	CI01000122_00330190_00359345	F8W598_DANRE	lrrk2
Sigma1	CI01000051_07410144_07439528	E7F202_DANRE	mast3b
Sigma1	CI01000016_02741163_02753993	A0A0R4IDK5_DANRE	stk40
Sigma1	CI01000057_01711126_01748095	F1QQ40_DANRE	mapk14b
Sigma1	CI01000053_00094748_00113755	X1WEA3_DANRE	ulk2
Sigma1	CI01156070_00000074_00001654	B8JM87_DANRE	stk38b
Sigma1	CI01000039_05985160_06000083	A0A0R4IUS2_DANRE	bmp2k
Sigma1	CI01000347_01355193_01367806	B0V360_DANRE	mapk4
Sigma1	CI01000308_01060962_01079388	X1WHC7_DANRE	prkd1
Sigma1	CI01000300_08161278_08172437	F1QGZ6_DANRE	melk
Sigma1	CI01000059_05143220_05166573	A0A0R4I9P4_DANRE	pak1
Sigma1	CI01000306_05902120_05929983	E7F7S9_DANRE	map4k3a
Sigma1	CI01000054_12142398_12166344	A0A0R4I9P4_DANRE	pak1
Sigma1	CI01000327_02365020_02386762	F1QUT2_DANRE	mak
Sigma1	CI01000190_00270401_00278872	O73736_DANRE	acvr1l
Sigma1	CI01000205_00796795_00868691	E7FGD8_DANRE
Sigma1	CI01000057_04927533_04931127	A0A0R4IKV4_DANRE	cdk4
Sigma1	CI01000343_00487812_00497022	F1QCS3_DANRE	ccs
Sigma1	CI01000034_02459679_02504620	E7FH51_DANRE	wnk4b
Sigma1	CI01000055_01906064_01914629	Q6P3K7_DANRE	csnk1db
Sigma1	CI01000119_02271227_02288898	E9QCG5_DANRE	pkn1a
Sigma1	CI01000367_00251966_00286991	O73736_DANRE	acvr1l
Sigma1	CI01000046_00085822_00091135	Q6NW76_DANRE	aurkb
Sigma1	CI01000327_00086889_00174897	F1QDH9_DANRE	myo3a
Sigma1	CI01000047_03741720_03750331	E9QEY0_DANRE	mapk7
Sigma1	CI01000051_07345863_07353841	F1QJV2_DANRE	mknk1
Sigma1	CI01000000_01196208_01208022	E7F7P1_DANRE	clk4a
Sigma1	CI01000080_00737755_00742405	Q2V6H0_DANRE	cdk7
Sigma1	CI01000083_00288507_00301769	F1Q8V9_DANRE	clk2b
Sigma1	CI01000093_00447235_00494622	E7F1L8_DANRE	nlk2
Sigma1	CI01000115_01601547_01635051	F6NWN5_DANRE	hipk3a
Sigma1	CI01000325_04843115_04855068	Q5SNQ3_DANRE	nrbp1
Sigma1	CI01000106_01259364_01269803	Q7ZUS1_DANRE	vrk1
Sigma1	CI01000004_12404227_12411145	B0V1K6_DANRE	prpf4ba
Sigma1	CI01000300_09080472_09093223	E9QGL6_DANRE	si:dkeyp-26a9.2
Sigma1	CI01000033_01312689_01320687	A3KMS9_DANRE	prkacaa
Sigma1	CI01000001_00506140_00517386	F1QB46_DANRE	camk1gb
Sigma1	CI01000052_01550561_01556654	Q803L5_DANRE	stk38a
Sigma1	CI01000006_10747943_10768998	E9QIB7_DANRE	ulk1b
Sigma1	CI01000019_01193076_01209887	Q1L881_DANRE	si:ch211-244b2.1
Sigma1	CI01000006_03412397_03437333	E9QHU0_DANRE	mark2a
Sigma1	CI01000304_01573427_01639447	A0A0R4IZ86_DANRE	map3k1
Sigma1	CI01000004_06221889_06232315	A0A0R4ICK3_DANRE	mknk2a
Sigma1	CI01000009_07316335_07346664	F1QG01_DANRE	acvr2aa
Sigma1	CI01000001_13040251_13043667	Q7ZTW4_DANRE	sgk1
Sigma1	CI01000057_02710209_02720000	A0A0R4IDN6_DANRE	nek4
Sigma1	CI01000315_00165287_00175495	F1RB74_DANRE	plk4
Sigma1	CI01000339_05841485_05849982	A8WFS2_DANRE	stk36
Sigma1	CI01000018_04657706_04674073	E7F1P1_DANRE	flt3
Sigma1	CI01000319_04478393_04509691	F1R6Y1_DANRE	cdk12
Sigma1	CI01000030_05165181_05189898	Q6DEH7_DANRE	nek7
VP3	CI01000034_00683973_00725610	X1WG57_DANRE	ep300b
VP3	CI01000113_01259501_01275141	F1R5H6_DANRE	brd4
VP3	CI01000340_12799540_12811486	F1QK22_DANRE	pbrm1l
VP3	CI01000130_00707077_00734081	A0A0G2KS58_DANRE	LOC100535713
VP3	CI01000321_04444212_04473051	F1QY85_DANRE	ash1l
VP3	CI01000057_02656843_02688559	E7F8D8_DANRE	pbrm1
VP3	CI01000010_07702553_07734537	B0S5U2_DANRE	trim33
VP3	CI01000039_07141149_07162368	E7F8U5_DANRE	taf1
VP3	CI01000028_05220487_05239955	A0A0R4I9P1_DANRE	baz1b
VP3	CI01000027_00060015_00076918	F8W3C9_DANRE	brd2b
VP3	CI01000034_04431146_04446849	Q7ZSY3_DANRE	smarca4a
VP3	CI01000006_02241091_02259573	E7F3M6_DANRE	si:ch211-59d17.3
VP3	CI01000026_10136110_10149386	B0S7E1_DANRE	brd7
VP3	CI01000034_01062505_01083413	A0A0R4ICN1_DANRE	si:dkey-68o6.5
VP3	CI01000339_07465773_07468005	F1QVI1_DANRE	si:dkey-226m8.10
VP3	CI01000080_02315866_02323903	A0A0J9YJN1_DANRE	brd3b
VP3	CI01000339_01579365_01607972	F1QEQ5_DANRE	brwd3
VP3	CI01000021_00699356_00722821	A0A0R4IVN8_DANRE	baz2a
VP3	CI01000319_05872448_05880610	Q1LWX7_DANRE	brd2a
VP3	CI01000001_12825387_12869026	E7F2W3_DANRE	phip
VP3	CI01000006_08749304_08751622	F1QQP6_DANRE	brd3a
VP3	CI01000010_07758998_07771497	F6P390_DANRE	brpf3b
VP3	CI01000058_04466648_04523385	F1QQA3_DANRE	dido1
VP3	CI01000026_03950848_03969190	Q5RHY8_DANRE	trim66
VP3	CI01000034_00976338_00983692	F1QT05_DANRE
VP3	CI01000063_02454392_02493278	A0A0R4IPF3_DANRE	ep300a
VP3	CI01000132_00080174_00107410	F1QFR1_DANRE	brd1a
VP3	CI01000027_02995394_03005981	E7EXJ5_DANRE	atad2
VP3	CI01000210_00152077_00159888	A0A0R4ILY6_DANRE	cecr2
VP3	CI01000086_02032793_02044182	F1QNW6_DANRE	brd9
VP3	CI01000310_03746266_03768717	F1QD11_DANRE	im:6907928
VP3	CI01000082_00597462_00611609	F1R4W7_DANRE	zmynd11
VP3	CI01000055_04653437_04666121	F1R0J6_DANRE	brd1b
VP3	CI01000024_02421600_02456292	F1RAZ1_DANRE	baz2ba
VP3	CI01000000_00834650_00849542	A0A0R4I9S1_DANRE	brd8
VP3	CI01000050_00560254_00585128	H9GXF8_DANRE
VP3	CI01000030_06658256_06687802	A0A0R4IPF2_DANRE	crebbpa
VP3	CI01000340_00878949_00880017	F1QW93_DANRE	brdt
VP3	CI01000034_01021753_01050726	A0A0R4IMH4_DANRE	si:dkey-68o6.8
VP3	CI01000034_00994278_01019787	F1QT05_DANRE
VP3	CI01000306_03258305_03268722	E7F5R0_DANRE	brpf3a
VP3	CI01000199_00288000_00291399	E7F0L3_DANRE
VP3	CI01000115_02270339_02301367	F1RCN2_DANRE	cecr2
VP3	CI01000034_05428767_05438942	A0A0R4IXF6_DANRE	kat2a
VP3	CI01000034_00422322_00453621	E7F366_DANRE	bptf
VP3	CI01000021_03594629_03615777	F1QYK7_DANRE	prkcbp1l
VP3	CI01000133_01787325_01805253	A0A0R4IBT4_DANRE	trim24
VP3	CI01000321_01741333_01755566	Q1LUC3_DANRE	kat2b
VP3	CI01000013_06425832_06432737	Q8AWD9_DANRE	ctsd
VP3	CI01000092_03329908_03348045	F1QIH8_DANRE	bace2
VP3	CI01000034_00627328_00635193	F1QDA2_DANRE
VP3	CI01000092_03841542_03853786	F1QIH8_DANRE	bace2
VP3	CI01000012_10240747_10243942	A2ATX1_DANRE	polr1c
VP3	CI01000115_01089691_01094309	Q7ZV11_DANRE	polr2c
VP3	CI01000006_01778632_01788481	F1R2K9_DANRE	rrm1
VP3	CI01000381_00222449_00224816	Q6DGS5_DANRE	polr2f
VP3	CI01000051_04165819_04167331	Q6DGY8_DANRE	psma6b
VP3	CI01000051_00775546_00780498	Q6P0I2_DANRE	psma8
VP3	CI01000054_05825039_05827325	B3DG31_DANRE	si:rp71-45k5.4
VP3	CI01000191_00591202_00594485	Q6DGX8_DANRE	psma1
VP3	CI01000306_09017460_09019520	E9QIF2_DANRE	psma5
VP3	CI01000027_02991231_02994560	Q4VBR8_DANRE	psma2
VP3	CI01000311_00675876_00680433	Q7SXN6_DANRE	psma6a
VP3	CI01000310_04428945_04459038	Q499A1_DANRE	arid4a
VP3	CI01000468_00039181_00047704	Q6GQM3_DANRE	psma6l
VP3	CI01000139_00003689_00012005	Q7ZV77_DANRE	psma4
VP3	CI01096239_00000510_00001140	B2GQV3_DANRE	polr2gl
VP3	CI01000251_00099282_00114188	A0A0R4IQ64_DANRE	polr3h
VP3	CI01000319_02002438_02004721	Q6PHG8_DANRE	twistnb
VP3	CI01000186_00597558_00603062	Q6PC19_DANRE	ssu72
VP3	CI01000030_10911224_10918511	A5WWL8_DANRE	si:ch73-256j6.2
VP3	CI01000409_00020766_00057770	A0A0G2L4K7_DANRE
VP3	CI01000112_05214318_05221869	E7EXX0_DANRE
VP3	CI01000299_05864998_05873333	F1RA86_DANRE	si:ch73-27e22.1
VP3	CI01101831_00001296_00002461	A0A0R4ISF1_DANRE	si:ch211-9d9.7
VP3	CI01000053_02041737_02066520	X1WFD7_DANRE	si:ch73-223p23.2
VP3	CI01000073_00775346_00777438	A0A0R4IJL8_DANRE	si:ch211-209f23.6
VP3	CI01000159_00047376_00067457	F1R8H2_DANRE
VP3	CI01000271_00018683_00029989	A0A0G2KLW0_DANRE
VP3	CI01000030_10753303_10762765	A0A0G2L574_DANRE	LOC100538136
VP3	CI01000030_08704610_08727738	A0A0R4IFS8_DANRE	si:dkey-182g1.10
VP3	CI01000030_10738658_10751094	A0A0G2KIB9_DANRE
VP3	CI01000054_11536181_11537063	F1R2L7_DANRE	si:dkey-234i14.9
VP3	CI01000238_00095843_00108056	F1QLK2_DANRE	si:ch73-44m9.3
VP3	CI01000004_14775109_14792782	A0A0R4IDI1_DANRE	si:ch211-106g8.50
VP3	CI01000004_11789063_11823381	A0A0R4II07_DANRE	trgv3
VP3	CI01000112_01001591_01002671	A9JRX5_DANRE	si:dkey-10p5.7
VP3	CI01000030_10199403_10226165	F1QU84_DANRE	si:dkey-19a16.5
VP3	CI01000004_14832429_14839825	A0A0R4IKP1_DANRE	si:ch211-96i7.5
VP3	CI01000030_07494612_07513546	X1WFE9_DANRE	si:dkey-208m12.3
VP3	CI01000398_00072700_00075351	M9MME8_DANRE	ighv3-2
VP3	CI01000030_09768958_09783689	F1QBY5_DANRE	si:rp71-1i20.1
VP3	CI01000004_14644611_14654183	A0A0J9YJ82_DANRE	si:ch211-106g8.5
VP3	CI01000030_09277337_09294501	F1QU84_DANRE	si:dkey-19a16.5
VP3	CI01000304_12653236_12670625	B7ZUW2_DANRE	cxadr
VP3	CI01000087_02252395_02256912	A0A0G2KXG9_DANRE	LOC100329818
VP3	CI01000004_14543631_14551256	A0A0R4IEL0_DANRE	si:ch211-106g8.64
VP3	CI01000030_11134706_11152138	A5WWL5_DANRE	si:ch73-256j6.5
VP3	CI01000015_07231343_07238327	F1Q8R1_DANRE	si:dkey-208m12.2
VP3	CI01140463_00000716_00001178	M9MMG3_DANRE	ighv5-7
VP3	CI01118602_00000370_00000681	E9QIL8_DANRE	si:ch73-27e22.4
VP3	CI01000030_10581114_10588932	E7F0A4_DANRE	si:rp71-36a1.5
VP3	CI01000030_08729507_08739473	E9QE15_DANRE	si:dkey-182g1.2
VP3	CI01000030_10473378_10509560	F1QFI0_DANRE	si:ch73-256j6.4
VP3	CI01000339_00629012_00632222	F1QWT1_DANRE
VP3	CI01000030_08763819_08775586	F1RA86_DANRE	si:ch73-27e22.1
VP3	CI01000095_05604829_05607020	E7EZM0_DANRE	si:ch73-380l3.2
VP3	CI01000353_01958077_01995266	F1QD15_DANRE	LOC101883373
VP3	CI01111163_00002679_00003055	F1RA86_DANRE	si:ch73-27e22.1
VP3	CI01000030_10443696_10457604	F1QFH9_DANRE	LOC101884663
VP3	CI01000319_00063287_00079850	A0A0J9YJ36_DANRE	si:ch211-106g8.9
VP3	CI01000281_00047365_00049750	A0A0N4SU15_DANRE	dicp3.3
VP3	CI01000030_08467514_08479103	F1R2Q3_DANRE	si:dkey-102c8.2
VP3	CI01000300_01733901_01736015	F1QBK4_DANRE	si:dkey-31e10.5
VP3	CI01000074_00052842_00096481	A0A0R4IZ06_DANRE	si:ch211-215e19.6
VP3	CI01000030_10343879_10366274	F1RAD5_DANRE	si:ch73-256j6.3
VP3	CI01118808_00000098_00000397	E7F044_DANRE
VP3	CI01000030_09712337_09717140	F1QBY5_DANRE	si:rp71-1i20.1
VP3	CI01000030_08399321_08402641	F1R2Q3_DANRE	si:dkey-102c8.2
VP3	CI01000001_11994138_12003906	F1Q7D1_DANRE	mxra8b
VP3	CI01111160_00001500_00005541	F1RA86_DANRE	si:ch73-27e22.1
VP3	CI01000350_02509322_02545100	F1QEU9_DANRE
VP3	CI01094261_00000382_00000699	F1RA86_DANRE	si:ch73-27e22.1
VP3	CI01000462_00054914_00058360	F1R9V5_DANRE	si:dkey-1c7.1
VP3	CI01000300_04054526_04057476	E7F229_DANRE
VP3	CI01000319_05481484_05503159	B0CLW6_DANRE	pvrl2l
VP3	CI01000299_04532498_04539703	R4GDT8_DANRE	si:ch211-132g1.3
VP3	CI01032408_00000217_00000528	E7F3K2_DANRE
VP3	CI01000030_08742145_08754205	E7FBB6_DANRE	LOC101886864
VP3	CI01000319_04937064_04940839	F1QCI4_DANRE	si:ch211-264f5.2
VP3	CI01000030_11094055_11098495	A0A0R4IZP6_DANRE	si:dkey-19a16.1
VP3	CI01090580_00000107_00000584	A0A0R4ISL5_DANRE
VP3	CI01032378_00001877_00002196	E9QIL8_DANRE	si:ch73-27e22.4
VP3	CI01000030_09861443_09865523	A0A0G2KNL7_DANRE	LOC100535756
VP3	CI01000300_04105718_04107800	A0A0R4IJV4_DANRE	si:ch211-106g8.2
VP3	CI01000095_05480897_05491240	R4GDQ7_DANRE	si:dkey-24p1.7
VP3	CI01000073_00008180_00008952	A0A0R4ISF1_DANRE	si:ch211-9d9.7
VP3	CI01000074_00039657_00045016	A0A0R4IZ06_DANRE	si:ch211-215e19.6
VP3	CI01000332_00075936_00099123	Q501V7_DANRE
VP3	CI01000015_05450934_05451259	A5PMQ7_DANRE	si:dkey-169i5.4
VP3	CI01000339_05426723_05430918	A3KNL2_DANRE	f11r.2
VP3	CI01000015_06054566_06083712	E7FEG3_DANRE	LOC101882286
VP3	CI01000019_03487868_03518631	F1QGW9_DANRE	sema3c
VP3	CI01000030_09579086_09594020	A0A0G2KNL7_DANRE	LOC100535756
VP3	CI01000300_01730095_01731153	Q1MT29_DANRE
VP3	CI01000016_04321053_04331396	E7F6D0_DANRE	si:ch73-22o12.1
VP3	CI01000196_00533928_00541821	A0A0R4IR64_DANRE	si:dkey-182g1.6
VP3	CI01000030_10178017_10185588	A9JST8_DANRE
VP3	CI01000036_00322865_00441961	M9MMA4_DANRE	igsf3
VP3	CI01000369_00228994_00277280	A0A0G2KLW0_DANRE
VP3	CI01000028_05720768_05728674	F1RA86_DANRE	si:ch73-27e22.1
VP3	CI01000030_07548087_07549591	X1WFE9_DANRE	si:dkey-208m12.3
VP3	CI01085145_00004597_00005441	A0A0G2L8D7_DANRE
VP3	CI01000118_00689323_00710249	E7F5C3_DANRE	LOC101885374
VP3	CI01000319_00347253_00392190	E7EYP1_DANRE	si:ch211-24o10.6
VP3	CI01000144_00101281_00132321	X1WFY3_DANRE	si:dkey-238d18.10
VP3	CI01000030_09598376_09634083	F8W4Y7_DANRE	si:dkey-19a16.12
VP3	CI01000010_06166731_06172965	B0V2R7_DANRE	serping1
VP3	CI01000030_10716988_10729316	A0A0G2KIB9_DANRE
VP3	CI01103669_00000024_00000982	E7F032_DANRE	si:ch73-44m9.1
VP3	CI01000047_03258353_03261127	A0A0R4ID76_DANRE	cd79b
VP3	CI01000030_08450632_08457703	Q1LVQ1_DANRE	si:ch211-236g6.1
VP3	CI01000030_10766284_10769462	A0A0G2KIB9_DANRE
VP3	CI01000030_09754796_09761721	E7F0A4_DANRE	si:rp71-36a1.5
VP3	CI01000353_01928874_01946036	A0A0G2KSM2_DANRE
VP3	CI01085115_00000591_00000899	E7F044_DANRE
VP3	CI01000012_07359292_07362314	F1RDT2_DANRE	si:dkey-71p21.13
VP3	CI01000299_05919510_05924061	Q3B728_DANRE	txnl4b
VP3	CI01000018_01286376_01296170	F1QBV4_DANRE	cd226
VP3	CI01000006_12468191_12470593	Q24JW8_DANRE	cd8a
VP3	CI01000030_08825422_08836502	E7F666_DANRE	LOC100334996
VP3	CI01000030_10189939_10194778	F1R689_DANRE	si:dkey-19a16.5
VP3	CI01000299_05903841_05913302	F1RA86_DANRE	si:ch73-27e22.1
VP3	CI01000299_05844429_05845510	F1QC90_DANRE
VP3	CI01000105_03510334_03511621	F1QJ19_DANRE	nitr8
VP3	CI01000030_06092897_06102203	F1QPY5_DANRE	si:dkey-4c23.4
VP3	CI01000299_04513358_04524537	R4GDT8_DANRE	si:ch211-132g1.3
VP3	CI01118662_00003012_00003458	F1QYR8_DANRE	si:ch73-256j6.6
VP3	CI01000200_00566018_00588316	F1QJZ0_DANRE
VP3	CI01000020_05792886_05813941	Q1LV94_DANRE	sema3aa
VP3	CI01000299_05856747_05860959	E7F360_DANRE	LOC100005785
VP3	CI01000118_00733823_00784798	E7F5C3_DANRE	LOC101885374
VP3	CI01000159_00001689_00004612	M9MMF1_DANRE	ighv2-2
VP3	CI01000339_00620788_00628381	F1QL22_DANRE
VP3	CI01000409_00079153_00086757	F1QBV2_DANRE
VP3	CI01000030_09791043_09795157	F1QBY5_DANRE	si:rp71-1i20.1
VP3	CI01000319_00232693_00253950	E7EYP1_DANRE	si:ch211-24o10.6
VP3	CI01000118_00663173_00678675	A0A0R4IJL8_DANRE	si:ch211-209f23.6
VP3	CI01063241_00000324_00000777	A2BGB5_DANRE	mpzl2b
VP3	CI01000030_09639163_09647509	F1QNS7_DANRE	si:dkey-19a16.11
VP3	CI01000438_00000605_00019100	E7FFD0_DANRE	LOC100332897
VP3	CI01000344_00000045_00007640	Q90Z92_DANRE	nitr2b
VP3	CI01000039_08038068_08041738	A2BGB5_DANRE	mpzl2b
VP3	CI01148301_00000144_00001404	E7F8J7_DANRE	si:ch73-322b17.4
VP3	CI01000027_06162940_06165528	F8W525_DANRE	cd79a
VP3	CI01000055_05925014_05930723	F8W252_DANRE	acanb
VP3	CI01000030_09691687_09697272	E7F0A4_DANRE	si:rp71-36a1.5
VP3	CI01000073_00750207_00759369	A0A0R4IJL8_DANRE	si:ch211-209f23.6
VP3	CI01000340_19194730_19198554	F1QI89_DANRE	igsf8
VP3	CI01000129_00838940_00840607	A0A0G2KRH0_DANRE	LOC103909728
VP3	CI01000299_05988564_06002758	F1R882_DANRE	LOC100334801
VP3	CI01000462_00031211_00051662	E7EYK5_DANRE
VP3	CI01000030_09382055_09418356	F1QBY5_DANRE	si:rp71-1i20.1
VP3	CI01000304_15315146_15318470	F1RB07_DANRE	esama
VP3	CI01000030_10592588_10595113	F1QBY5_DANRE	si:rp71-1i20.1
VP3	CI01000009_03724620_03726787	B0V0E6_DANRE	si:dkey-192g7.3
VP3	CI01000012_05523886_05527548	Q08BD7_DANRE
VP3	CI01000006_06898410_06913888	Q58EG3_DANRE	nectin3
VP3	CI01000006_12479463_12483283	E7FD41_DANRE	si:dkey-184p9.9
VP3	CI01082721_00001115_00001960	E7FCG6_DANRE	si:ch211-209f23.6
VP3	CI01000333_00668042_00686951	A0A0G2L9T3_DANRE
VP3	CI01000069_05321785_05324036	F1QAT3_DANRE	si:ch211-165d12.4
VP3	CI01000448_00000120_00019252	F1R3Z0_DANRE	si:ch73-44m9.1
VP3	CI01000285_00036477_00058992	F1R7E3_DANRE
VP3	CI01000030_10705288_10715416	A0A0R4IV62_DANRE
VP3	CI01000030_10313822_10320039	F1QBY5_DANRE	si:rp71-1i20.1
VP3	CI01000030_09361364_09379014	E7F0A4_DANRE	si:rp71-36a1.5
VP3	CI01000073_01302434_01307583	A0A0R4IJL8_DANRE	si:ch211-209f23.6
VP3	CI01103040_00002665_00004428	E7F360_DANRE	LOC100005785
VP3	CI01000116_00098865_00131211	A0A0R4IFS9_DANRE	flt4
VP3	CI01000158_01309383_01335186	F1QFM9_DANRE	vcanb
VP3	CI01000297_00026220_00026844	A0A0G2L9T3_DANRE
VP3	CI01000419_00073840_00074662	F1QBV2_DANRE
VP3	CI01000055_05916161_05919605	F1QVB2_DANRE	hapln3
VP3	CI01000319_05700294_05703207	A0A0M3HEM4_DANRE	tapbp.2
VP3	CI01000030_09225959_09236989	A0A0G2KNL7_DANRE	LOC100535756
VP3	CI01000030_08168074_08174577	F1R2Q3_DANRE	si:dkey-102c8.2
VP3	CI01000325_03538609_03541055	F1QD67_DANRE	si:dkey-15j16.3
VP3	CI01001986_00001517_00005586	A0A0R4II07_DANRE	trgv3
VP3	CI01000030_10596446_10602032	F8W4Y7_DANRE	si:dkey-19a16.12
VP3	CI01000352_00574884_00583420	E7FBH3_DANRE	si:dkey-238d18.4
VP3	CI01000030_09683547_09689191	A0A0G2KNL7_DANRE	LOC100535756
VP3	CI01129460_00001425_00003608	A0A0R4IPU3_DANRE	trgv2
VP3	CI01000319_00322908_00327610	A0A0R4ID62_DANRE	si:dkey-109a10.2
VP3	CI01000238_00089661_00093151	F1QFH9_DANRE	LOC101884663
VP3	CI01000026_17007316_17018248	E7F537_DANRE	acana
VP3	CI01000454_00014078_00020271	A0A0G2L4W7_DANRE
VP3	CI01000574_00003096_00007559	F1R990_DANRE
VP3	CI01000004_08847888_08849951	F1R2R9_DANRE
VP3	CI01000006_05096922_05124527	F1R5L1_DANRE	cadm1a
VP3	CI01000028_04171026_04177666	F1RC82_DANRE	pvrl1b
VP3	CI01000030_09724422_09740444	A9JST8_DANRE
VP3	CI01000260_00240575_00256923	F1RDP1_DANRE
VP3	CI01000006_02061413_02070784	E7FEV9_DANRE	havcr2
VP3	CI01000030_08335819_08343892	F1R6W7_DANRE
VP3	CI01000073_00020844_00031563	A0A0R4IZN5_DANRE	pigr
VP3	CI01000030_09308467_09315467	E7F0A4_DANRE	si:rp71-36a1.5
VP3	CI01000030_08498082_08533503	E7F477_DANRE	LOC100007935
VP3	CI01000009_03244366_03259106	A0A0R4IXP3_DANRE	ildr2
VP3	CI01000304_08222591_08229908	F1QVI6_DANRE	vsig8a
VP3	CI01000030_10732075_10737200	A0A0G2L9J5_DANRE
VP3	CI01000299_05896205_05898855	A0A0G2L8D7_DANRE
VP3	CI01000329_00077907_00081488	A0A0R4IF87_DANRE	si:dkey-224b4.1
VP3	CI01000016_04802496_04812976	B0CLW6_DANRE	pvrl2l
VP3	CI01000027_05215497_05251776	F1QF23_DANRE	cadm4
VP3	CI01000288_00022325_00022780	M9MMG3_DANRE	ighv5-7
VP3	CI01000037_00775538_00779866	E7F205_DANRE	si:ch211-67e16.2
VP3	CI01000154_01422783_01434121	Q58EG3_DANRE	nectin3
VP3	CI01000030_09847512_09854804	E7F0A4_DANRE	si:rp71-36a1.5
VP3	CI01000047_05887388_05899310	A0A0R4IM41_DANRE	vstm4b
VP3	CI01000398_00046520_00046961	M9MMF1_DANRE	ighv2-2
VP3	CI01000078_00078859_00090123	A0A0R4ICR1_DANRE	pvrl4
VP3	CI01000050_02230904_02233429	E7FH02_DANRE	si:dkey-1c7.2
VP3	CI01000300_01742156_01744802	F1QBK4_DANRE	si:dkey-31e10.5
VP3	CI01000030_09259092_09261043	A0A0G2KXG9_DANRE	LOC100329818
VP3	CI01000049_08279216_08279910	F1QCI3_DANRE
VP3	CI01000258_00045044_00048458	A0A0R4IMY1_DANRE	si:ch211-114l13.12
VP3	CI01000053_02999291_03000591	F1QHE6_DANRE	si:dkey-52l18.4
VP3	CI01000117_00323683_00328765	A0A0H2UKN7_DANRE	scn1bb
VP3	CI01000030_10775818_10796010	A0A0G2KIB9_DANRE
VP3	CI01000049_00769434_00772846	E9QBT7_DANRE	si:dkey-1h24.6
VP3	CI01000219_00544358_00574025	A0A0G2KSN5_DANRE	LOC101885706
VP3	CI01000016_05052905_05056425	A0A140LGB5_DANRE	cd4-2.2
VP3	CI01000398_00055974_00066044	M9MMC7_DANRE	ighv1-1
VP3	CI01118980_00000268_00001075	E7F044_DANRE
VP3	CI01000027_05110063_05126542	F1QN52_DANRE	bcam
VP3	CI01000299_05831615_05835696	E9QIX3_DANRE	si:ch73-27e22.8
VP3	CI01000016_03865256_03876385	E7F8J7_DANRE	si:ch73-322b17.4
VP3	CI01000299_05849494_05852270	E7FBB6_DANRE	LOC101886864
VP3	CI01000072_03433597_03448384	F1QIU5_DANRE	mcamb
VP3	CI01000015_07267301_07270659	A0A0G2L0U4_DANRE
VP3	CI01000540_00010445_00013285	A0A0G2L9T3_DANRE
VP3	CI01000039_08022279_08026193	Q06W25_DANRE	scn4bb
VP3	CI01000030_10259762_10274068	F8W4Y0_DANRE	si:ch211-274k16.2
VP3	CI01000248_00074436_00076404	E7F044_DANRE
VP3	CI01000069_04942590_04973602	M9MMF7_DANRE	ighv1-4
VP3	CI01000138_00429867_00441975	A0A0R4IFS1_DANRE	si:ch211-241b2.5
VP3	CI01000016_03921124_03930996	E7F2N5_DANRE	LOC101882791
VP3	CI01000040_00895179_00895620	E7F6V9_DANRE
VP3	CI01000012_05565127_05567009	Q08BD7_DANRE
VP3	CI01000542_00006157_00007437	F1QAT3_DANRE	si:ch211-165d12.4
VP3	CI01000030_11362386_11380216	Q6PE26_DANRE	calr3a
VP3	CI01000030_09876738_09883981	A9JST8_DANRE
VP3	CI01074043_00002248_00002837	A0A0G2KHK1_DANRE	LOC103909724
VP3	CI01000030_06940324_06983295	X1WFE9_DANRE	si:dkey-208m12.3
VP3	CI01000016_01653014_01654553	F1QJY7_DANRE	cd83
VP3	CI01000030_10164557_10167430	A9JST8_DANRE
VP3	CI01000299_05379545_05381902	A0A0G2L9T3_DANRE
VP3	CI01000049_08286122_08288009	F8W2F5_DANRE	si:dkey-22i16.9
VP3	CI01000299_06439603_06455258	A0A0R4ITY6_DANRE	si:zfos-1011f11.2
VP3	CI01000319_05715222_05717473	A0A0M3HEM4_DANRE	tapbp.2
VP3	CI01000285_00002586_00020336	R4GED2_DANRE	si:dkey-1c7.2
VP3	CI01000030_10398430_10417482	F1QFH9_DANRE	LOC101884663
VP3	CI01000030_10422761_10426202	A0A0G2L637_DANRE	LOC100537432
VP3	CI01156802_00000140_00001034	A0A0G2L9T3_DANRE
VP3	CI01000004_08823382_08844233	A0A0R4IFS8_DANRE	si:dkey-182g1.10
VP3	CI01000027_01855521_01856799	E7F2B3_DANRE	si:ch211-53m15.1
VP3	CI01000049_03872066_03885573	L7MTQ7_DANRE	sc:d189
VP3	CI01000017_00722020_00762518	F1QM89_DANRE	cd276
VP3	CI01000030_08350086_08366927	F1RCX0_DANRE	si:dkey-102c8.2
VP3	CI01000111_02774598_02775961	F8W2F5_DANRE	si:dkey-22i16.9
VP3	CI01000319_00219160_00220362	A0A0R4IX71_DANRE	si:ch211-209l18.4
VP3	CI01000306_02455495_02470846	M9MMA0_DANRE	mxra8a
VP3	CI01000030_09799840_09805801	A9JST8_DANRE
VP3	CI01000030_07521446_07540249	A0A0R4ICE3_DANRE	insrb
VP3	CI01000299_04496757_04504238	R4GDT8_DANRE	si:ch211-132g1.3
VP3	CI01000030_08175807_08180515	F1R2Q3_DANRE	si:dkey-102c8.2
VP3	CI01000030_10577987_10580431	E7F9H8_DANRE	LOC100001393
VP3	CI01000053_00696659_00703507	F1QE54_DANRE	alcamb
VP3	CI01000304_13517595_13527868	E9QIP9_DANRE	si:ch211-222e20.4
VP3	CI01000030_10333687_10335629	A0A0R4IZP6_DANRE	si:dkey-19a16.1
VP3	CI01000260_00140706_00152243	E7F150_DANRE	si:ch211-114l13.12
VP3	CI01000095_05506875_05515720	A4JYK0_DANRE	si:dkey-24p1.1
VP3	CI01000012_07356934_07358497	A8WG14_DANRE
VP3	CI01000016_09376209_09382250	E7F4J2_DANRE	tapbpl
VP3	CI01000299_05826769_05831144	E7F032_DANRE	si:ch73-44m9.1
VP3	CI01000034_05006303_05007855	E9QBF7_DANRE	si:ch211-139g16.8
VP3	CI01098551_00000076_00000589	F1R8H2_DANRE
VP3	CI01000148_00049185_00079861	A0A0G2KMX8_DANRE
VP3	CI01148307_00000066_00000812	E7F2N5_DANRE	LOC101882791
VP3	CI01000015_07099220_07118974	A0A140LGL6_DANRE	ltb4r2a
VP3	CI01000343_00067132_00076892	E7F481_DANRE	si:cabz01074946.1
VP3	CI01000028_05731764_05734997	E7F360_DANRE	LOC100005785
VP3	CI01000030_09300172_09306760	F1QZR6_DANRE	fgfr1bl
VP3	CI01000016_04204029_04208418	E7FA74_DANRE	mdc1
VP3	CI01000049_01859017_01864022	B8JIE9_DANRE	poll
VP3	CI01000327_03032619_03056263	F1R135_DANRE	topbp1
VP3	CI01000039_00078192_00118134	A0A0R4INB3_DANRE	slf1
VP3	CI01000009_09507352_09522340	E9QIK8_DANRE	rev1
VP3	CI01000056_01489840_01520989	F1QVS6_DANRE	ect2
VP3	CI01000027_05018992_05033275	E9QF00_DANRE	nbn
VP3	CI01000004_10553379_10573352	F1Q5Z1_DANRE	paxip1
VP3	CI01000027_03101390_03106479	B5DDZ2_DANRE	dbf4
VP3	CI01000086_02741241_02763692	F1QXI2_DANRE	xrcc1
VP3	CI01000300_08929738_08949191	F1Q5P6_DANRE	rfc1
VP3	CI01000013_00561825_00581324	Q1MT63_DANRE	si:dkey-77f17.1
VP3	CI01000069_04217948_04222207	F1QBU9_DANRE	casp6
VP3	CI01000044_00113112_00118687	F1Q7K7_DANRE	casp3b
VP3	CI01000055_03658872_03663877	U3JAP7_DANRE	casp7
VP3	CI01000306_05879886_05883498	F1R706_DANRE	cflara
VP3	CI01000027_03776983_03781753	A0A0R4IDB6_DANRE	caspa
VP3	CI01000353_00879089_00890247	E7EXV8_DANRE	casp8l2
VP3	CI01000024_01823698_01826420	A0A0R4IJE4_DANRE
VP3	CI01000016_09107780_09122244	F1Q7C2_DANRE	casp2
VP3	CI01000258_00184829_00191638	B8A526_DANRE	caspbl
VP3	CI01000080_01333090_01343070	E7EZZ7_DANRE	malt1b
VP3	CI01000008_01049703_01053618	A0A0G2LAV0_DANRE	LOC100331324
VP3	CI01000353_01135934_01142509	F1R706_DANRE	cflara
VP3	CI01000030_00995987_01000274	Q9DDL2_DANRE	malt1a
VP3	CI01000344_01280084_01284813	F1R234_DANRE
VP3	CI01000001_08962231_08968219	F1QSB1_DANRE	casp9
VP3	CI01000300_05841871_05849693	B8JK21_DANRE	casp3a
VP3	CI01000024_01837143_01844791	A0A0R4IP27_DANRE	casp8
VP3	CI01000024_01830050_01834086	F1R5C3_DANRE	casp8l1
VP3	CI01000171_00493834_00494490	A1E267_DANRE	ywhag1
VP3	CI01000154_01327192_01327848	E7F354_DANRE	ywhag2
VP3	CI01000340_15609967_15613588	Q5PRD0_DANRE	ywhaba
VP3	CI01000320_00331521_00343779	B8JLJ3_DANRE	ywhaz
VP3	CI01000043_00210512_00219119	Q5CZQ1_DANRE	ywhae2
VP3	CI01000062_04070271_04080873	Q803M8_DANRE	ywhaqb
VP3	CI01000027_05461577_05471900	Q6P102_DANRE	ywhabl
VP3	CI01000072_02528257_02532888	Q7ZW20_DANRE	ywhae1
VP3	CI01000304_06931421_06933921	Q7T3G2_DANRE	ywhah
VP3	CI01000325_07037122_07051586	Q7ZUM0_DANRE	ywhaqa
VP3	CI01000146_00148692_00155571	F1RBF6_DANRE	ywhabb
VP3	CI01000270_00142719_00143322	E7F8U8_DANRE
VP3	CI01000001_04688934_04700615	X1WHM4_DANRE
VP3	CI01000305_00091792_00117128	A0A0R4IFZ8_DANRE	socs7
VP3	CI01000340_06033435_06039832	A0A0R4IT20_DANRE	pik3r3b
VP3	CI01000012_01240945_01242653	B0EVP6_DANRE	socs5b
VP3	CI01000010_05523602_05535371	A8WHN9_DANRE	bcar3
VP3	CI01000001_08365139_08380569	F1R1Z7_DANRE	ptpn11b
VP3	CI01000059_02012909_02048080	F1QBS0_DANRE	fer
VP3	CI01105515_00000305_00002318	E7FEX6_DANRE	si:dkeyp-117b11.1
VP3	CI01000312_00288197_00289840	Q1RLY5_DANRE	lck
VP3	CI01000054_05875546_05877938	A5WW16_DANRE	sla1
VP3	CI01000092_04551146_04603991	E7FFS4_DANRE
VP3	CI01000030_11017331_11024754	F1R4V1_DANRE	matk
VP3	CI01000001_10153558_10173225	A0A0R4IZ47_DANRE	stat6
VP3	CI01000304_01173248_01184405	E7F7C1_DANRE	sh2d4a
VP3	CI01000168_01151161_01160955	F1QZU5_DANRE	ptpn11a
VP3	CI01000108_00222448_00244521	E7F104_DANRE	grb14
VP3	CI01000021_04917237_04928702	A0A0R4J755_DANRE	hck
VP3	CI01000016_11034620_11091604	F1QSC3_DANRE	grb10b
VP3	CI01000340_00151447_00155343	Q5RKN6_DANRE	grb2a
VP3	CI01000027_09147371_09202288	F1RBT2_DANRE	chd4b
VP3	CI01000018_01378078_01379655	E7F166_DANRE	socs6
VP3	CI01000304_01877287_01890608	F1QFN4_DANRE	syk
VP3	CI01000001_04701645_04713999	Q08BY6_DANRE	ptk6b
VP3	CI01000000_12551720_12556384	B8A4I5_DANRE	lcp2b
VP3	CI01000069_01945534_01950027	Q567F1_DANRE	grap2a
VP3	CI01000055_06677321_06690010	A0JMN4_DANRE	csk
VP3	CI01000030_00906349_00909443	F1QBJ1_DANRE	hsh2d
VP3	CI01000010_02553536_02561950	M9MM92_DANRE	zap70
VP3	CI01000010_06456276_06481282	B0V237_DANRE	jak3
VP3	CI01000082_01796282_01837217	E7EZM4_DANRE	si:ch73-383g2.1
VP3	CI01000035_00026316_00035699	A0A0R4IQ02_DANRE	sh2b1
VP3	CI01000006_08557710_08600107	F1QUI8_DANRE	vav2
VP3	CI01000080_01962907_01971325	A0A0R4IVP7_DANRE	sh2d3cb
VP3	CI01000015_07821506_07834213	Q6P943_DANRE	stat1a
VP3	CI01000055_01421674_01422613	Q6NYJ2_DANRE	socs3b
VP3	CI01000004_04924543_04956339	B0S6C8_DANRE	vav3b
VP3	CI01000158_01394592_01407483	E7F372_DANRE	rasa1b
VP3	CI01000304_04318151_04331824	E7F4J0_DANRE	sh3bp2
VP3	CI01000018_06609697_06619473	E7F659_DANRE	si:ch73-264p11.1
VP3	CI01000010_00952202_00958971	F1Q7D7_DANRE	ptk6a
VP3	CI01000059_00570850_00600462	B0S6V6_DANRE	pik3r1
VP3	CI01000009_15318811_15390382	F1Q649_DANRE	tns1b
VP3	CI01149927_00001357_00002509	B0EVQ1_DANRE	socs9
VP3	CI01000312_00286629_00287654	Q1RLY5_DANRE	lck
VP3	CI01000105_01795215_01826218	F8W425_DANRE	fes
VP3	CI01000112_02774549_02777028	Q7ZUC6_DANRE	socs3a
VP3	CI01000037_02378066_02392175	F1R1C3_DANRE	nck2a
VP3	CI01000020_00949140_00951237	B0EVP5_DANRE	socs2
VP3	CI01000004_07868939_07899539	B3DHG9_DANRE	pik3r2
VP3	CI01000304_05410915_05460560	E9QDQ0_DANRE	sh2d3ca
VP3	CI01000034_00393749_00410314	Q6PC73_DANRE	grb2b
VP3	CI01000074_00243037_00255518	Q1LX13_DANRE	shdb
VP3	CI01000006_03327370_03334117	E7F038_DANRE	rin1a
VP3	CI01000340_10252718_10253859	Q08BW5_DANRE	cish
VP3	CI01000072_02536049_02537741	Q6DEM2_DANRE	crk
VP3	CI01000312_00316164_00336506	Q1RLY5_DANRE	lck
VP3	CI01000000_11541564_11559682	A0A140LH62_DANRE	inppl1b
VP3	CI01000024_00766380_00783144	Q4V9A1_DANRE	nck2b
VP3	CI01000129_01825289_01834891	E7F6J3_DANRE
VP3	CI01000004_09490844_09498265	Q66I04_DANRE	lyn
VP3	CI01000013_07989784_08013498	Q1LWV8_DANRE	plcg2
VP3	CI01000030_04237332_04243409	Q1LX18_DANRE	shc2
VP3	CI01000021_00359725_00409437	A0A0R4IMG4_DANRE	plcg1
VP3	CI01000016_08042288_08066945	E7F3K5_DANRE	chn2
VP3	CI01000034_05681798_05699059	A0A0R4IGF2_DANRE	stat3
VP3	CI01000006_08207762_08211601	Q6PH06_DANRE	crkl
VP3	CI01000039_01622940_01669780	F1R3X3_DANRE	rasa1a
VP3	CI01000080_01442459_01464557	F1QPM9_DANRE	jak2b
VP3	CI01000004_10867891_10869483	Q7T2B1_DANRE	socs6b
VP3	CI01000054_01042925_01056338	Q8AWF1_DANRE	yrk
VP3	CI01000021_03184886_03225117	E9QDB1_DANRE	tns2a
VP3	CI01000098_00157151_00165124	A0A0R4IUJ2_DANRE	pik3r3a
VP3	CI01000030_04271795_04300240	Q1LX13_DANRE	shdb
VP3	CI01000010_03504678_03509756	A0A0R4IPF6_DANRE	stap2b
VP3	CI01000009_11835682_11873220	B0S790_DANRE	stat4
VP3	CI01000237_00081177_00099364	F1R6R9_DANRE	tns3.2
VP3	CI01000032_02773889_02774396	E7F0N7_DANRE	sh2d1ab
VP3	CI01000000_12267178_12276741	F1R3M1_DANRE	itk
VP3	CI01000082_04800320_04809364	F1QD02_DANRE	si:ch211-253b1.3
VP3	CI01000069_00403871_00404476	Q6DEF9_DANRE	socs1a
VP3	CI01000063_05160162_05161742	B0EVP7_DANRE	socs5a
VP3	CI01000000_08944744_08952170	F8W3B7_DANRE	btk
VP3	CI01000027_04439446_04461699	E7F3T0_DANRE	shc1
VP3	CI01000010_05594817_05606739	B0UXN7_DANRE	abl2
VP3	CI01000001_00580789_00602408	Q1JPZ3_DANRE	src
VP3	CI01000004_11432849_11451784	A1A5H8_DANRE	yes1
VP3	CI01000070_02756122_02778377	E7F6M0_DANRE	nck1b
VP3	CI01000021_01791577_01796792	F1R7X7_DANRE	sla2
VP3	CI01000161_01236311_01253636	A4QNT9_DANRE	stat5b
VP3	CI01000046_04308380_04317709	F1R1D5_DANRE	grapa
VP3	CI01000166_00089339_00094803	A0JMN4_DANRE	csk
VP3	CI01000338_00506580_00532078	F6P9Y8_DANRE	sh2b3
VP3	CI01000211_00090092_00102914	F1QWX8_DANRE	jak2a
VP3	CI01000004_08010634_08013275	E9QC52_DANRE	nck1a
VP3	CI01000340_08914198_08926239	F8W3X1_DANRE	stat2
VP3	CI01000174_00445544_00465033	B0S6C8_DANRE	vav3b
VP3	CI01000195_01218621_01235015	E7F1M5_DANRE	fynrk
VP3	CI01000059_08188428_08219512	F8W5Q8_DANRE	abl1
VP3	CI01000300_00676223_00681470	E7FDH8_DANRE	socs1b
VP3	CI01000321_03196013_03203541	E7FFT4_DANRE	si:ch73-109i22.2
VP3	CI01000013_02733870_02751654	B5DE36_DANRE	bcar1
VP3	CI01000054_01879983_01965668	F1Q551_DANRE	trioa
VP3	CI01000001_04701645_04713999	Q08BY6_DANRE	ptk6b
VP3	CI01000054_11984922_12021876	X1WBC3_DANRE	si:ch211-176g13.8
VP3	CI01000311_01659809_01695288	A0A0R4IB50_DANRE	ppp1r13ba
VP3	CI01000010_00952202_00958971	F1Q7D7_DANRE	ptk6a
VP3	CI01000024_00766380_00783144	Q4V9A1_DANRE	nck2b
VP3	CI01000016_02385791_02400026	F1QJK0_DANRE	myo1eb
VP3	CI01000047_03177108_03216092	E7FCI7_DANRE	arhgap27
VP3	CI01000105_01104888_01119177	F1QVP1_DANRE	sh3gl3a
VP3	CI01000001_00580789_00602408	Q1JPZ3_DANRE	src
VP3	CI01000119_01161178_01175649	Q1LYG0_DANRE	sh3pxd2a
VP3	CI01000127_02075266_02086856	E7FDV1_DANRE	si:ch1073-89b12.1
VP3	CI01000012_13324234_13357963	A0A0R4IP30_DANRE	sorbs1
VP3	CI01000106_02757783_02765551	X1WCS7_DANRE	sh3pxd2ab
VP3	CI01000010_03483057_03492616	Q7ZVA3_DANRE	sh3gl1b
VP3	CI01000072_02536049_02537741	Q6DEM2_DANRE	crk
VP3	CI01000069_04628032_04638137	B2GRW4_DANRE	sgsm3
VP3	CI01000040_00554753_00561571	A0A0R4IM71_DANRE	sh3pxd2b
VP3	CI01000070_00528394_00528579	A8E7L4_DANRE	abi1b
VP3	CI01000000_11721762_11759751	F1QS98_DANRE	dlg3
VP3	CI01000325_03508153_03535245	B3DIT8_DANRE	sh3rf1
VP3	CI01000037_02378066_02392175	F1R1C3_DANRE	nck2a
VP3	CI01000000_14143399_14175045	F1Q5K7_DANRE	sorbs2b
VP3	CI01000052_01709380_01717983	B8JIS3_DANRE	eps8l3b
VP3	CI01000021_01791577_01796792	F1R7X7_DANRE	sla2
VP3	CI01000059_04516712_04524200	A2BFP2_DANRE	ncf1
VP3	CI01000026_00665765_00675919	E7F1V4_DANRE	efs
VP3	CI01000129_01825289_01834891	E7F6J3_DANRE
VP3	CI01000010_05594817_05606739	B0UXN7_DANRE	abl2
VP3	CI01000021_00359725_00409437	A0A0R4IMG4_DANRE	plcg1
VP3	CI01000340_00151447_00155343	Q5RKN6_DANRE	grb2a
VP3	CI01000059_08188428_08219512	F8W5Q8_DANRE	abl1
VP3	CI01000004_09490844_09498265	Q66I04_DANRE	lyn
VP3	CI01000054_01042925_01056338	Q8AWF1_DANRE	yrk
VP3	CI01000021_04917237_04928702	A0A0R4J755_DANRE	hck
VP3	CI01000070_02756122_02778377	E7F6M0_DANRE	nck1b
VP3	CI01000107_00018388_00025444	F1QBX4_DANRE	nostrin
VP3	CI01000016_11353238_11464979	F1QD90_DANRE	triob
VP3	CI01000069_02652051_02660623	F1R2D9_DANRE	si:ch211-51c14.1
VP3	CI01000026_05275819_05311387	E7FDV0_DANRE	myo1ea
VP3	CI01000006_11715016_11740679	F1R446_DANRE	spna2
VP3	CI01000039_01622940_01669780	F1R3X3_DANRE	rasa1a
VP3	CI01000310_02839241_02854077	F8W3V6_DANRE	ahi1
VP3	CI01000000_08944744_08952170	F8W3B7_DANRE	btk
VP3	CI01000015_06736494_06753296	Q1LXN7_DANRE	tp53bp2b
VP3	CI01000053_03120615_03122486	E7EXP8_DANRE	arhgef16
VP3	CI01000000_12267178_12276741	F1R3M1_DANRE	itk
VP3	CI01000070_04802202_04807854	A8E7L4_DANRE	abi1b
VP3	CI01000023_00039121_00048164	Q6PE32_DANRE	grap2b
VP3	CI01000019_03742708_03772620	F1QMB4_DANRE	golgb1
VP3	CI01000055_06677321_06690010	A0JMN4_DANRE	csk
VP3	CI01000073_00861824_00872847	Q1MT71_DANRE	sh3gl1a
VP3	CI01000039_03802776_03816031	F1QWF1_DANRE	si:dkey-40c11.2
VP3	CI01000337_01262618_01267479	A5PN57_DANRE	ostf1
VP3	CI01000300_09668138_09683655	B8A480_DANRE	sh3d19
VP3	CI01000004_08010634_08013275	E9QC52_DANRE	nck1a
VP3	CI01000306_03704267_03746574	E7FF53_DANRE	unm_sa1614
VP3	CI01000146_01161579_01190874	E7F8Y3_DANRE	sorbs3
VP3	CI01000066_01110448_01145292	B7ZVG9_DANRE	srgap1b
VP3	CI01000195_01218621_01235015	E7F1M5_DANRE	fynrk
VP3	CI01000016_08570850_08582638	F1QKE3_DANRE	mpp6a
VP3	CI01000004_11505808_11516796	A5PMY5_DANRE	stam
VP3	CI01000004_01883020_01908403	A8E7L4_DANRE	abi1b
VP3	CI01000034_02513892_02532734	E7F1R9_DANRE	arhgap27l
VP3	CI01000058_02911431_02958568	B0S6J3_DANRE	srgap2
VP3	CI01000004_11432849_11451784	A1A5H8_DANRE	yes1
VP3	CI01000006_08207762_08211601	Q6PH06_DANRE	crkl
VP3	CI01000063_03695944_03716188	E7F1T2_DANRE	si:dkey-38p12.3
VP3	CI01000129_01812515_01816581	A0A0H2UKT8_DANRE	tec
VP3	CI01000113_00659612_00684227	E7FFS0_DANRE	trip10a
VP3	CI01000329_00871039_00879185	E7F1L9_DANRE	si:ch73-70c5.1
VP3	CI01000069_01945534_01950027	Q567F1_DANRE	grap2a
VP3	CI01000026_12570957_12581387	A2VCY2_DANRE	ncf2
VP3	CI01000158_01394592_01407483	E7F372_DANRE	rasa1b
VP3	CI01000001_08971649_08984224	A0A0R4IFP1_DANRE	arhgap4a
VP3	CI01000300_05982822_06013144	F1Q9A0_DANRE	sorbs2a
VP3	CI01000034_00393749_00410314	Q6PC73_DANRE	grb2b
VP3	CI01000015_08501048_08520072	Q1LVQ2_DANRE	sh3bp4a
VP3	CI01000340_10296583_10355505	A0A0R4IAE2_DANRE	srgap3
VP3	CI01000046_04308380_04317709	F1R1D5_DANRE	grapa
VP3	CI01000016_09138227_09156795	A0A140LFW7_DANRE	arhgef5
VP3	CI01000005_06901329_06921880	A0A0R4IVI5_DANRE	tp53bp2a
VP3	CI01000059_00130626_00143117	A0A0R4IQD5_DANRE	arhgef15
VP3	CI01000312_00316164_00336506	Q1RLY5_DANRE	lck
VP3	CI01000189_02823407_02846026	F1R0Z9_DANRE	itsn2b
VP3	CI01000006_08557710_08600107	F1QUI8_DANRE	vav2
VP3	CI01000004_00098017_00119297	F1QCE2_DANRE	pls1
VP3	CI01000072_03066306_03101316	E7FCR5_DANRE	usp32
VP3	CI01000169_00534107_00542544	F1R789_DANRE	cetn4
VP3	CI01000006_03721474_03728658	Q6P3H9_DANRE	slc3a2b
VP3	CI01000013_00432775_00439564	A0A0R4I9M6_DANRE	rcn2
VP3	CI01000105_02657868_02662539	F1R369_DANRE	rcn1
VP3	CI01000001_06303405_06305351	Q9I8U8_DANRE	tnnc2
VP3	CI01000154_00776484_00783606	B2GQW3_DANRE	calm3a
[truncated: 5,610 more rows]
