# Supplementary material for: Prediction of GCRV virus-host protein interactome based on structural motif-domain interactions
Source: BMC Bioinformatics. 2017 Mar 2;18:145. doi: 10.1186/s12859-017-1500-8 (PMC5335770; doi:10.1186/s12859-017-1500-8)
Supplement: Additional file 4: Table S4. — Information for different expressed genes overlapped with our predicted host proteins. (XLSX 11 kb) [file 12859_2017_1500_MOESM4_ESM.xlsx]

## Sheet: Sheet1
Additional file 2
Table S2: The information about differnent expressed genes overlapped with our predicted host proteins
Gene Name	Grass carp No	log2(FoldChange)	p_value
STA31	CI01000340_08926239	4.0009	1.7e-16
STAT4	CI01000009_11873220	6.8886	1.05e-13
THRB	CI01000026_10837028	-2.2388	5.85e-09
TNNC2	CI01000001_06300530	-1.838	2.03e-07
FOXK1	CI01000046_03591418	-2.4468	2.21e-07
STAT1	CI01000015_07834213	2.2499	6.48e-07
FAK2	CI01000310_01784802	2.415	2.29e-06
MK12	CI01000021_03448377	1.712	3.12e-06
AHNK	CI01000028_02159174	1.5648	3.3e-06
CI01000319_00445213	CI01000319_00445213	4.3234	3.32e-06
FIBG	CI01000300_10373703	-1.8589	3.33e-06
NR1D1	CI01000320_03661389	1.5547	4.83e-06
F111A	CI01000650_00002066	1.6105	4.97e-06
DBNL	CI01000158_00823573	4.9331	6.21e-06
MIA2	CI01000311_00755132	2.0223	7.85e-06
ESR2	CI01000325_02085794	2.1241	1.08e-05
GVIN1	CI01000015_06083712	1.4509	1.4e-05
HBAP1	CI01000009_04987680	1.535	1.52e-05
CI01000010_11969111	CI01000010_11969111	-1.9933	1.66e-05
PPARA	CI01160078_00001502	1.9976	2.15e-05
BTNL3	CI01000333_00686951	1.5756	2.41e-05
TITIN	CI01000009_13023317	1.4574	3.49e-05
SLK	CI01000012_12465741	2.0596	4.16e-05
RHOG	CI01000095_05440069	1.5947	5.1e-05
CI01000034_01019787	CI01000034_01019787	1.6016	5.18e-05
EFHD2	CI01000052_01401660	1.8848	7.51e-05
GRAB	CI01000030_03108355	-1.7415	8.32e-05
RASD1	CI01000047_05105437	-1.9375	8.98e-05
CASP9	CI01000001_08968219	-2.304	0.00011466
CI01000006_12483283	CI01000006_12483283	-2.5777	0.00011468
BAG3	CI01000012_12052116	1.9934	0.00011606
ULK1	CI01000053_04089730	-2.3981	0.00011752
OXSR1	CI01000004_07318193	1.8445	0.00011922
MCL1	CI01000117_00208962	-1.4881	0.00012206
IMA2	CI01000034_00459788	2.3905	0.0001273
SRC8	CI01000019_03772620	1.6268	0.00013325
CCNA2	CI01000000_05406432	2.935	0.00013962
KIF1A	CI01000059_06768560	2.126	0.00014074
RUXE	CI01000306_09893015	-1.6774	0.00014484
VDRB	CI01000340_08822062	1.5025	0.00016399
P85A	CI01000059_00600462	1.6736	0.00016717
CI01000179_00386994	CI01000179_00386994	2.1631	0.00017356
NR0B2	CI01000086_02882305	-2.5612	0.00018905
RHG05	CI01000189_03603610	1.6759	0.00019795
C1S	CI01000027_09131231	1.5619	0.00020454
SETB2	CI01000299_06318421	-1.8265	0.00021856
IMA3	CI01000119_01760617	1.7042	0.00022024
143G1	CI01000171_00494490	2.4266	0.00022065
RAB20	CI01000049_00392865	2.3694	0.00024985
WRP73	CI01000050_05793383	-2.4924	0.00027667
EIF3I	CI01000054_08709175	-1.571	0.00034335
PLK4	CI01000315_00175495	4.5732	0.00037504
TONSL	CI01000310_03095555	2.4332	0.00040909
