# Supplementary material for: Prediction of GCRV virus-host protein interactome based on structural motif-domain interactions
Source: BMC Bioinformatics. 2017 Mar 2;18:145. doi: 10.1186/s12859-017-1500-8 (PMC5335770; doi:10.1186/s12859-017-1500-8)
Supplement: Additional file 5: Table S5. — Enriched pathways of predicted host proteins targeted by GCRV. (XLSX 40 kb) [file 12859_2017_1500_MOESM5_ESM.xlsx]

## Sheet: ClueGO Results
GOID	GOTerm	Ontology Source	Term PValue	Term PValue Corrected with Bonferroni step down	Group PValue	Group PValue Corrected with Bonferroni step down	GOLevels	GOGroups	% Associated Genes	Nr. Genes	Associated Genes Found
GO:0000565	Ether lipid metabolism	KEGG_17.11.2016	1	1	1	1	[-1]	Group00	7.14286	3	[lpcat2, pafah1b1a, pafah1b1b]
GO:0003320	PPAR signaling pathway	KEGG_17.11.2016	0.67	1	0.67	1	[-1]	Group01	7.24638	5	[angptl4, ilk, pdpk1b, pparab, sorbs1]
GO:0004120	Ubiquitin mediated proteolysis	KEGG_17.11.2016	0.0048	0.1	0.0048	0.096	[-1]	Group02	16.7832	24	[cbl, cblb, cblc, cdc20, ddb2, ercc8, fbxw11a, fbxw11b, fzr1a, herc1, itcha, itchb, map3k1, nedd4l, ppil2, prp19, rfwd2, rhobtb2a, rhobtb2b, smurf1, smurf2, socs1a, socs3b, wwp2]
GO:0004140	Autophagy	KEGG_17.11.2016	0.00017	0.0045	0.00017	0.0037	[-1]	Group03	34.4828	10	[atg16l1, atg16l2, gabarapa, gabarapb, gabarapl2, pik3r4, prkaa1, ulk1b, ulk2, ulk3]
GO:0004141	Protein processing in endoplasmic reticulum	KEGG_17.11.2016	1	1	1	1	[-1]	Group04	8.83978	16	[baxa, bcl2a, bcl2b, calr3a, ern2, hspbp1, map2k7, map3k5, mapk8a, mapk9, plaa, preb, sec13, sec31a, sec31b, si:ch211-1i11.3]
GO:0004144	Endocytosis	KEGG_17.11.2016	3.6e-07	1.1e-05	3.6e-07	8.8e-06	[-1]	Group05	17.7843	61	[adrbk2, amph, arpc1a, arpc1b, asap1a, asap1b, asap2b, cbl, cblb, cblc, cdc42, cdc42l, cdc42l2, grk4, grk5l, grk6, hrasa, hrasb, itcha, itchb, nedd4l, prkci, prkcz, rab10, rab11a, rab11al, rab11ba, rab11bb, rab11fip3, rab31, rab35b, rab4a, rab5aa, rab5ab, rab5b, rab5c, rab7, rab8a, rhoaa, rhoab, rhoac, rhocb, sh3gl1a, sh3gl1b, sh3gl3a, sh3gl3b, sh3glb1a, sh3glb1b, sh3glb2a, sh3glb2b, sh3kbp1, si:…
GO:0004145	Phagosome	KEGG_17.11.2016	0.57	1	0.57	1	[-1]	Group06	7.59494	12	[calr3a, coro1a, dync1i2b, ncf1, ncf2, ncf4, rab5aa, rab5ab, rab5b, rab5c, rab7, rac1b]
GO:0003013	RNA transport	KEGG_17.11.2016	0.48	1	0.48	1	[-1]	Group07	10.7595	17	[aaas, eif3f, eif3i, gemin5, nup37, nup43, rae1, ran, sec13, seh1l, si:ch1073-55a19.2, strap, sumo1, sumo3a, sumo3b, thoc3, thoc6]
GO:0004320	Dorso-ventral axis formation	KEGG_17.11.2016	0.11	1	0.11	1	[-1]	Group08	18.1818	6	[grb2a, grb2b, kras, map2k1, mapk1, mapk3]
GO:0004330	Notch signaling pathway	KEGG_17.11.2016	0.81	1	0.81	1	[-1]	Group09	10.3448	6	[crebbpa, ep300a, ep300b, kat2a, kat2b, tle3a]
GO:0004340	Hedgehog signaling pathway	KEGG_17.11.2016	5e-08	1.6e-06	5e-08	1.3e-06	[-1]	Group10	35.7143	20	[adrbk2, bcl2a, bcl2b, ccnd1, ccnd2a, csnk1a1, csnk1db, csnk1e, csnk1g1, csnk1g2a, fbxw11a, fbxw11b, gsk3aa, gsk3b, prkacaa, prkacab, prkacba, prkacbb, smurf1, smurf2]
GO:0003410	Base excision repair	KEGG_17.11.2016	1	1	1	1	[-1]	Group11	8.10811	3	[pcna, poll, xrcc1]
GO:0004514	Cell adhesion molecules (CAMs)	KEGG_17.11.2016	0.46	1	0.46	1	[-1]	Group12	7.19424	10	[cadm1a, cd226, cd276, cd8a, pvrl1b, pvrl3b, si:ch211-67e16.2, si:ch73-22o12.1, si:dkey-184p9.9, si:dkey-24p1.1]
GO:0003015	mRNA surveillance pathway	KEGG_17.11.2016	0.27	1	0.27	1	[-1]	Group13	5.61798	5	[cstf1, ppp2r3a, ppp2r3b, ssu72, wdr33]
GO:0004520	Adherens junction	KEGG_17.11.2016	3.8e-15	1.7e-13	3.8e-15	1.1e-13	[-1]	Group14	38	38	[baiap2a, baiap2b, cdc42, cdc42l, cdc42l2, crebbpa, csnk2a1, csnk2a2a, csnk2a2b, ctnnb1, ctnnd1, ep300a, ep300b, fyna, insrb, mapk1, mapk3, mllt4a, nlk1, nlk2, pvrl1b, pvrl3b, pvrl4, rac1b, rac2, rac3a, rhoaa, rhoab, rhoac, rhocb, si:ch73-22o12.1, si:dkey-101k6.5, sorbs1, src, tgfbr1a, tgfbr1b, tgfbr2, yes1]
GO:0004530	Tight junction	KEGG_17.11.2016	2.9e-10	1.1e-08	2.9e-10	8.3e-09	[-1]	Group15	24.8619	45	[akt2, akt3b, caska, caskb, cdc42, cdc42l, cdc42l2, cdk4, csnk2a1, csnk2a2a, csnk2a2b, ctnnb1, cttn, hrasa, hrasb, kras, magi2b, magi3a, mllt4a, mras, myl12.1, myl12.2, myl9a, myl9b, nras, prkca, prkcbb, prkcda, prkcdb, prkcea, prkceb, prkcha, prkci, prkcq, prkcz, rhoaa, rhoab, rhoac, rhocb, rras, rras2, si:ch73-116o1.2, si:ch73-374l24.1, src, yes1]
GO:0004623	Cytosolic DNA-sensing pathway	KEGG_17.11.2016	0.011	0.21	0.011	0.2	[-1]	Group16	21.9512	9	[caspa, chuk, ikbkb, ikbke, polr1c, polr2f, polr3h, ripk3, tbk1]
GO:0004744	Phototransduction	KEGG_17.11.2016	0.77	1	0.77	1	[-1]	Group17	10.8108	4	[calm3a, calml4a, gnb1a, gnb1b]
GO:0003018	RNA degradation	KEGG_17.11.2016	1	1	1	1	[-1]	Group18	9.30233	8	[edc4, lsm1, lsm3, lsm5, lsm6, lsm7, smx5, wdr61]
GO:0003420	Nucleotide excision repair	KEGG_17.11.2016	0.29	1	0.29	1	[-1]	Group19	13.6364	6	[ccnh, cdk7, ddb2, ercc8, pcna, rfc1]
GO:0004920	Adipocytokine signaling pathway	KEGG_17.11.2016	0.005	0.1	0.005	0.096	[-1]	Group20	18.6813	17	[akt2, akt3b, camkk1a, chuk, ikbkb, jak2a, jak2b, mapk8a, mapk9, pparab, prkaa1, prkcq, ptpn11a, ptpn11b, socs3b, stat3, stk11]
GO:0005132	Salmonella infection	KEGG_17.11.2016	2.4e-08	8.5e-07	2.4e-08	6.5e-07	[-1]	Group21	28.866	28	[arpc1a, arpc1b, caspa, cdc42, cdc42l, cdc42l2, dync1i2b, mapk1, mapk11, mapk12a, mapk12b, mapk13, mapk14a, mapk14b, mapk3, mapk8a, mapk9, pkn1a, pkn2, pkn3, rab7, rac1b, rhogb, rhogc, rhogd, rock1, rock2a, rock2b]
GO:0005168	Herpes simplex infection	KEGG_17.11.2016	0.0011	0.026	0.0011	0.023	[-1]	Group22	16.6667	31	[casp3a, casp3b, casp8, casp8l2, cdk1, cdk2, chuk, crebbpa, csnk2a1, csnk2a2a, csnk2a2b, ep300a, ep300b, ikbkb, ikbke, jak2a, jak2b, mapk8a, mapk9, mcrs1, ptpn11a, ptpn11b, pvrl1b, si:ch73-22o12.1, socs3b, srpk1a, srpk1b, stat1a, taf5, taf5l, tbk1]
GO:0003022	Basal transcription factors	KEGG_17.11.2016	0.41	1	0.41	1	[-1]	Group23	12.5	5	[ccnh, cdk7, taf1, taf5, taf5l]
GO:0003040	Spliceosome	KEGG_17.11.2016	0.014	0.26	0.014	0.25	[-1]	Group24	15.6716	21	[cdc40, lsm3, lsm5, lsm6, lsm7, plrg1, ppie, ppih, ppil1, prp19, prpf4, prpf40a, smx5, snrnp40, snrpd1, snrpd2, snrpd3l, snrpe, snrpg, tcerg1a, thoc3]
GO:0003050	Proteasome	KEGG_17.11.2016	5.1e-06	0.00014	5.1e-06	0.00011	[-1]	Group25	30.9091	17	[psma1, psma2, psma4, psma5, psma6a, psma6b, psma6l, psma8, psmb1, psmb2, psmb3, psmb4, psmb5, psmb6, psmb7, psmd7, si:rp71-45k5.4]
GO:0003460	Fanconi anemia pathway	KEGG_17.11.2016	0.62	1	0.62	1	[-1]	Group26	5.76923	3	[rev1, wdr48a, wdr48b]
GO:0004070	Phosphatidylinositol signaling system	KEGG_17.11.2016	0.86	1	0.86	1	[-1]	Group27	9.73451	11	[calm3a, calml4a, pik3r1, pik3r2, pik3r3a, pik3r3b, plcg1, plcg2, prkca, prkcbb, si:ch73-374l24.1]
GO:0003008	Ribosome biogenesis in eukaryotes	KEGG_17.11.2016	0.028	0.48	0.028	0.45	[-1]	Group28	16.8831	13	[cirh1a, csnk2a1, csnk2a2a, csnk2a2b, pwp2h, ran, tbl3, utp15, utp18, wdr3, wdr36, wdr43, wdr75]
GO:0004115	p53 signaling pathway	KEGG_17.11.2016	9.8e-08	3.1e-06	9.8e-08	2.4e-06	[-1]	Group29	31.0811	23	[apaf1, baxa, casp3a, casp3b, casp8, casp8l2, casp9, ccnb2, ccnb3, ccnd1, ccnd2a, ccne1, ccne2, ccng1, ccng2, cdk1, cdk2, cdk4, cdk6, chek1, chek2, ddb2, rfwd2]
GO:0004060	Cytokine-cytokine receptor interaction	KEGG_17.11.2016	1	1	0.11	1	[-1]	Group30	8.87574	15	[acvr1ba, acvr1l, acvr2aa, bmpr1aa, bmpr1ab, bmpr1ba, bmpr2a, bmpr2b, flt3, flt4, hgfa, si:dkey-101k6.5, tgfbr1a, tgfbr1b, tgfbr2]
GO:0004350	TGF-beta signaling pathway	KEGG_17.11.2016	3.8e-07	1.1e-05	0.11	1	[-1]	Group30	26.2136	27	[acvr1ba, acvr1l, acvr2aa, bmpr1aa, bmpr1ab, bmpr1ba, bmpr2a, bmpr2b, crebbpa, ep300a, ep300b, mapk1, mapk3, rhoaa, rhoab, rhoac, rhocb, rock1, rock2b, rps6kb1a, rps6kb1b, si:dkey-101k6.5, smurf1, smurf2, tgfbr1a, tgfbr1b, tgfbr2]
GO:0000240	Pyrimidine metabolism	KEGG_17.11.2016	0.4	1	0.4	1	[-1]	Group31	6.60377	7	[polr1c, polr2c, polr2f, polr2gl, polr3h, rrm1, twistnb]
GO:0003020	RNA polymerase	KEGG_17.11.2016	0.046	0.74	0.4	1	[-1]	Group31	20.6897	6	[polr1c, polr2c, polr2f, polr2gl, polr3h, twistnb]
GO:0004012	ErbB signaling pathway	KEGG_17.11.2016	3e-26	1.5e-24	1.1e-23	3.8e-22	[-1]	Group32	47.3214	53	[abl1, abl2, akt2, akt3b, camk2b1, camk2d1, camk2g1, cbl, cblb, cblc, crk, crkl, grb2a, grb2b, gsk3aa, gsk3b, hrasa, hrasb, kras, map2k1, map2k2a, map2k2b, map2k4a, map2k4b, map2k7, mapk1, mapk3, mapk8a, mapk9, nck1a, nck1b, nck2a, nck2b, nras, pak1, pak2a, pak4, pak6b, pik3r1, pik3r2, pik3r3a, pik3r3b, plcg1, plcg2, prkca, prkcbb, rps6kb1a, rps6kb1b, shc1, shc2, si:ch73-374l24.1, src, stat5b]
GO:0004510	Focal adhesion	KEGG_17.11.2016	6.4e-18	3.1e-16	1.1e-23	3.8e-22	[-1]	Group32	27.7108	69	[akt2, akt3b, arhgap35, arhgap5, bcar1, bcl2a, bcl2b, ccnd1, ccnd2a, cdc42, cdc42l, cdc42l2, crk, crkl, ctnnb1, flt4, fyna, grb2a, grb2b, gsk3aa, gsk3b, hgfa, hrasa, hrasb, ilk, map2k1, mapk1, mapk3, mapk8a, mapk9, myl12.1, myl12.2, myl9a, myl9b, mylk5, mylka, mylkb, pak1, pak2a, pak4, pak6b, pdpk1b, pik3r1, pik3r2, pik3r3a, pik3r3b, prkca, prkcbb, rac1b, rac2, rac3a, rap1aa, rap1ab, rap1b, rhoaa…
GO:0004810	Regulation of actin cytoskeleton	KEGG_17.11.2016	1.1e-10	4.2e-09	1.1e-23	3.8e-22	[-1]	Group32	21.978	60	[abi2a, apc, arhgap35, arhgef4, arhgef7a, arhgef7b, arpc1a, arpc1b, baiap2a, baiap2b, bcar1, cdc42, cdc42l, cdc42l2, crk, crkl, f2, hrasa, hrasb, kras, limk1a, map2k1, map2k2a, map2k2b, mapk1, mapk3, mras, myl12.1, myl12.2, myl9a, myl9b, mylk5, mylka, mylkb, nras, pak1, pak2a, pak4, pak6b, pik3r1, pik3r2, pik3r3a, pik3r3b, rac1b, rac2, rac3a, rhoaa, rhoab, rhoac, rhocb, rock1, rock2a, rock2b, rra…
GO:0004012	ErbB signaling pathway	KEGG_17.11.2016	3e-26	1.5e-24	1.7e-27	5.9e-26	[-1]	Group33	47.3214	53	[abl1, abl2, akt2, akt3b, camk2b1, camk2d1, camk2g1, cbl, cblb, cblc, crk, crkl, grb2a, grb2b, gsk3aa, gsk3b, hrasa, hrasb, kras, map2k1, map2k2a, map2k2b, map2k4a, map2k4b, map2k7, mapk1, mapk3, mapk8a, mapk9, nck1a, nck1b, nck2a, nck2b, nras, pak1, pak2a, pak4, pak6b, pik3r1, pik3r2, pik3r3a, pik3r3b, plcg1, plcg2, prkca, prkcbb, rps6kb1a, rps6kb1b, shc1, shc2, si:ch73-374l24.1, src, stat5b]
GO:0004150	mTOR signaling pathway	KEGG_17.11.2016	1e-14	4.7e-13	1.7e-27	5.9e-26	[-1]	Group33	28.4211	54	[akt2, akt3b, chuk, grb10b, grb2a, grb2b, gsk3aa, gsk3b, hrasa, hrasb, ikbkb, insrb, kras, map2k1, map2k2a, map2k2b, mapk1, mapk3, mlst8, nras, pdpk1b, pik3r1, pik3r2, pik3r3a, pik3r3b, prkaa1, prkca, prkcbb, rhebl1, rhoaa, rhoab, rhoac, rhocb, rps6ka1, rps6ka3a, rps6ka3b, rps6kal, rps6kb1a, rps6kb1b, rptor, sec13, seh1l, sgk1, sgk2b, si:ch73-374l24.1, slc3a2b, stk11, strada, ulk1b, ulk2, ulk3, w…
GO:0004910	Insulin signaling pathway	KEGG_17.11.2016	4.3e-17	2e-15	1.7e-27	5.9e-26	[-1]	Group33	31.4286	55	[akt2, akt3b, calm3a, calml4a, cbl, cblb, cblc, crk, crkl, grb2a, grb2b, gsk3aa, gsk3b, hrasa, hrasb, ikbkb, insrb, kras, map2k1, map2k2a, map2k2b, mapk1, mapk3, mapk8a, mapk9, mknk1, mknk2a, mknk2b, nras, pdpk1b, phkg2, pik3r1, pik3r2, pik3r3a, pik3r3b, prkaa1, prkacaa, prkacab, prkacba, prkacbb, prkci, prkcz, rhebl1, rhoq, rps6kb1a, rps6kb1b, rptor, shc1, shc2, socs1a, socs2, socs3b, socs9, sor…
GO:0004110	Cell cycle	KEGG_17.11.2016	1.9e-13	8.5e-12	2.6e-22	7.8e-21	[-1]	Group34	31.1594	43	[abl1, bub1, bub3, ccna2, ccnb2, ccnb3, ccnd1, ccnd2a, ccne1, ccne2, ccnh, cdc20, cdc7, cdk1, cdk2, cdk4, cdk6, cdk7, chek1, chek2, crebbpa, dbf4, ep300a, ep300b, fzr1a, gsk3aa, gsk3b, pcna, pkmyt1, plk1, ttk, wee2, ywhaba, ywhabb, ywhabl, ywhae1, ywhae2, ywhag1, ywhag2, ywhah, ywhaqa, ywhaqb, ywhaz]
GO:0004114	Oocyte meiosis	KEGG_17.11.2016	3.4e-13	1.4e-11	2.6e-22	7.8e-21	[-1]	Group34	30.7143	43	[aurka, bub1, calm3a, calml4a, camk2b1, camk2d1, camk2g1, ccnb2, ccne1, ccne2, cdc20, cdk1, cdk2, fbxw11a, fbxw11b, map2k1, mapk1, mapk12b, mapk3, pkmyt1, plk1, ppp3r1a, ppp3r1b, prkacaa, prkacab, prkacba, prkacbb, rps6ka1, rps6ka3a, rps6ka3b, rps6kal, slka, ywhaba, ywhabb, ywhabl, ywhae1, ywhae2, ywhag1, ywhag2, ywhah, ywhaqa, ywhaqb, ywhaz]
GO:0004914	Progesterone-mediated oocyte maturation	KEGG_17.11.2016	2.6e-11	1e-09	2.6e-22	7.8e-21	[-1]	Group34	31.5315	35	[akt2, akt3b, bub1, ccna2, ccnb2, ccnb3, cdk1, cdk2, fzr1a, kras, map2k1, mapk1, mapk11, mapk12a, mapk12b, mapk13, mapk14a, mapk14b, mapk3, mapk8a, mapk9, pik3r1, pik3r2, pik3r3a, pik3r3b, pkmyt1, plk1, prkacaa, prkacab, prkacba, prkacbb, rps6ka1, rps6ka3a, rps6ka3b, rps6kal]
GO:0004068	FoxO signaling pathway	KEGG_17.11.2016	2.6e-21	1.3e-19	1.2e-24	4.2e-23	[-1]	Group35	35.0877	60	[akt2, akt3b, ccnb2, ccnb3, ccnd1, ccnd2a, ccng2, cdk2, chuk, crebbpa, csnk1e, ep300a, ep300b, gabarapa, gabarapb, gabarapl2, grb2a, grb2b, hrasa, hrasb, ikbkb, insrb, kras, map2k1, map2k2a, map2k2b, mapk1, mapk11, mapk12a, mapk12b, mapk13, mapk14a, mapk14b, mapk3, mapk8a, mapk9, nlk1, nlk2, nras, pdpk1b, pik3r1, pik3r2, pik3r3a, pik3r3b, plk1, plk2a, plk2b, plk3, plk4, prkaa1, sgk1, sgk2a, sgk2b…
GO:0004114	Oocyte meiosis	KEGG_17.11.2016	3.4e-13	1.4e-11	1.2e-24	4.2e-23	[-1]	Group35	30.7143	43	[aurka, bub1, calm3a, calml4a, camk2b1, camk2d1, camk2g1, ccnb2, ccne1, ccne2, cdc20, cdk1, cdk2, fbxw11a, fbxw11b, map2k1, mapk1, mapk12b, mapk3, pkmyt1, plk1, ppp3r1a, ppp3r1b, prkacaa, prkacab, prkacba, prkacbb, rps6ka1, rps6ka3a, rps6ka3b, rps6kal, slka, ywhaba, ywhabb, ywhabl, ywhae1, ywhae2, ywhag1, ywhag2, ywhah, ywhaqa, ywhaqb, ywhaz]
GO:0004261	Adrenergic signaling in cardiomyocytes	KEGG_17.11.2016	0.0046	0.1	1.2e-24	4.2e-23	[-1]	Group35	15.3846	32	[akt2, akt3b, bcl2a, bcl2b, calm3a, calml4a, camk2b1, camk2d1, camk2g1, mapk1, mapk11, mapk12a, mapk12b, mapk13, mapk14a, mapk14b, mapk3, pik3r1, pik3r2, pik3r3a, pik3r3b, ppp2r3a, ppp2r3b, prkacaa, prkacab, prkacba, prkacbb, prkca, rps6ka5, scn1bb, si:ch73-374l24.1, tnnc1b]
GO:0004620	Toll-like receptor signaling pathway	KEGG_17.11.2016	4.6e-12	1.9e-10	1.2e-24	4.2e-23	[-1]	Group35	34	34	[akt2, akt3b, casp8, casp8l2, chuk, ikbkb, ikbke, irak1, irak4, map2k1, map2k2a, map2k2b, map2k4a, map2k4b, map2k6, map2k7, map3k8, mapk1, mapk11, mapk12a, mapk12b, mapk13, mapk14a, mapk14b, mapk3, mapk8a, mapk9, pik3r1, pik3r2, pik3r3a, pik3r3b, rac1b, stat1a, tbk1]
GO:0004914	Progesterone-mediated oocyte maturation	KEGG_17.11.2016	2.6e-11	1e-09	1.2e-24	4.2e-23	[-1]	Group35	31.5315	35	[akt2, akt3b, bub1, ccna2, ccnb2, ccnb3, cdk1, cdk2, fzr1a, kras, map2k1, mapk1, mapk11, mapk12a, mapk12b, mapk13, mapk14a, mapk14b, mapk3, mapk8a, mapk9, pik3r1, pik3r2, pik3r3a, pik3r3b, pkmyt1, plk1, prkacaa, prkacab, prkacba, prkacbb, rps6ka1, rps6ka3a, rps6ka3b, rps6kal]
GO:0004210	Apoptosis	KEGG_17.11.2016	3.1e-09	1.1e-07	8.5e-23	2.6e-21	[-1]	Group36	24.1379	42	[akt2, akt3b, apaf1, baxa, bcl2a, bcl2b, bcl2l1, casp2, casp3a, casp3b, casp6, casp7, casp8, casp8l2, casp9, cflara, chuk, ctsd, ern2, hrasa, hrasb, ikbkb, kras, map2k1, map2k2a, map2k2b, map3k14a, map3k5, mapk1, mapk3, mapk8a, mapk9, mcl1a, nras, pdpk1b, pik3r1, pik3r2, pik3r3a, pik3r3b, si:ch211-165b19.8, si:ch211-1i11.3, spna2]
GO:0004370	VEGF signaling pathway	KEGG_17.11.2016	6.9e-20	3.4e-18	8.5e-23	2.6e-21	[-1]	Group36	48.1481	39	[akt2, akt3b, casp9, cdc42, cdc42l, cdc42l2, hrasa, hrasb, kras, map2k1, map2k2a, map2k2b, mapk1, mapk11, mapk12a, mapk12b, mapk13, mapk14a, mapk14b, mapk3, mapkapk2a, mapkapk3, nras, pik3r1, pik3r2, pik3r3a, pik3r3b, plcg1, plcg2, ppp3r1a, ppp3r1b, prkca, prkcbb, rac1b, rac2, rac3a, shc2, si:ch73-374l24.1, src]
GO:0004620	Toll-like receptor signaling pathway	KEGG_17.11.2016	4.6e-12	1.9e-10	8.5e-23	2.6e-21	[-1]	Group36	34	34	[akt2, akt3b, casp8, casp8l2, chuk, ikbkb, ikbke, irak1, irak4, map2k1, map2k2a, map2k2b, map2k4a, map2k4b, map2k6, map2k7, map3k8, mapk1, mapk11, mapk12a, mapk12b, mapk13, mapk14a, mapk14b, mapk3, mapk8a, mapk9, pik3r1, pik3r2, pik3r3a, pik3r3b, rac1b, stat1a, tbk1]
GO:0004621	NOD-like receptor signaling pathway	KEGG_17.11.2016	3.9e-08	1.3e-06	8.5e-23	2.6e-21	[-1]	Group36	23.871	37	[atg16l1, bcl2a, bcl2b, bcl2l1, casp8, casp8l2, caspa, chuk, gabarapa, gabarapb, gabarapl2, ikbkb, ikbke, irak4, mapk1, mapk11, mapk12a, mapk12b, mapk13, mapk14a, mapk14b, mapk3, mapk8a, mapk9, nek7, prkcda, prkcdb, pstpip1a, pstpip1b, rhoaa, rhoab, rhoac, rhocb, ripk2, ripk3, stat1a, tbk1]
GO:0004622	RIG-I-like receptor signaling pathway	KEGG_17.11.2016	0.00048	0.011	8.5e-23	2.6e-21	[-1]	Group36	23.8095	15	[casp8, casp8l2, chuk, ikbkb, ikbke, map3k1, mapk11, mapk12a, mapk12b, mapk13, mapk14a, mapk14b, mapk8a, mapk9, tbk1]
GO:0004914	Progesterone-mediated oocyte maturation	KEGG_17.11.2016	2.6e-11	1e-09	8.5e-23	2.6e-21	[-1]	Group36	31.5315	35	[akt2, akt3b, bub1, ccna2, ccnb2, ccnb3, cdk1, cdk2, fzr1a, kras, map2k1, mapk1, mapk11, mapk12a, mapk12b, mapk13, mapk14a, mapk14b, mapk3, mapk8a, mapk9, pik3r1, pik3r2, pik3r3a, pik3r3b, pkmyt1, plk1, prkacaa, prkacab, prkacba, prkacbb, rps6ka1, rps6ka3a, rps6ka3b, rps6kal]
GO:0004010	MAPK signaling pathway	KEGG_17.11.2016	9.7e-28	5.1e-26	2.7e-29	9.6e-28	[-1]	Group37	29.9065	96	[LOC797658, akt2, akt3b, casp3a, casp3b, cdc42, cdc42l, cdc42l2, chuk, crk, crkl, grb2a, grb2b, hrasa, hrasb, ikbkb, kras, map2k1, map2k2a, map2k2b, map2k4a, map2k4b, map2k5, map2k6, map2k7, map3k1, map3k14a, map3k2, map3k3, map3k4, map3k5, map3k8, map4k2, map4k3a, map4k3b, mapk1, mapk11, mapk12a, mapk12b, mapk13, mapk14a, mapk14b, mapk3, mapk7, mapk8a, mapk8ip1, mapk8ip2, mapk9, mapkapk2a, mapka…
GO:0004012	ErbB signaling pathway	KEGG_17.11.2016	3e-26	1.5e-24	2.7e-29	9.6e-28	[-1]	Group37	47.3214	53	[abl1, abl2, akt2, akt3b, camk2b1, camk2d1, camk2g1, cbl, cblb, cblc, crk, crkl, grb2a, grb2b, gsk3aa, gsk3b, hrasa, hrasb, kras, map2k1, map2k2a, map2k2b, map2k4a, map2k4b, map2k7, mapk1, mapk3, mapk8a, mapk9, nck1a, nck1b, nck2a, nck2b, nras, pak1, pak2a, pak4, pak6b, pik3r1, pik3r2, pik3r3a, pik3r3b, plcg1, plcg2, prkca, prkcbb, rps6kb1a, rps6kb1b, shc1, shc2, si:ch73-374l24.1, src, stat5b]
GO:0004020	Calcium signaling pathway	KEGG_17.11.2016	0.91	1	2.7e-29	9.6e-28	[-1]	Group37	8.92193	24	[calm3a, calml4a, camk2b1, camk2d1, camk2g1, mylk5, mylka, mylkb, phkg2, plcg1, plcg2, ppifb, ppp3r1a, ppp3r1b, prkacaa, prkacab, prkacba, prkacbb, prkca, prkcbb, si:ch73-374l24.1, si:rp71-17i16.4, tnnc1b, tnnc2]
GO:0004261	Adrenergic signaling in cardiomyocytes	KEGG_17.11.2016	0.0046	0.1	2.7e-29	9.6e-28	[-1]	Group37	15.3846	32	[akt2, akt3b, bcl2a, bcl2b, calm3a, calml4a, camk2b1, camk2d1, camk2g1, mapk1, mapk11, mapk12a, mapk12b, mapk13, mapk14a, mapk14b, mapk3, pik3r1, pik3r2, pik3r3a, pik3r3b, ppp2r3a, ppp2r3b, prkacaa, prkacab, prkacba, prkacbb, prkca, rps6ka5, scn1bb, si:ch73-374l24.1, tnnc1b]
GO:0004270	Vascular smooth muscle contraction	KEGG_17.11.2016	2.4e-07	7.4e-06	2.7e-29	9.6e-28	[-1]	Group37	23.0263	35	[calm3a, calml4a, map2k1, map2k2a, map2k2b, mapk1, mapk3, myl12.1, myl6, myl9a, myl9b, mylk5, mylka, mylkb, prkacaa, prkacab, prkacba, prkacbb, prkca, prkcbb, prkcda, prkcdb, prkcea, prkceb, prkcha, prkcq, prkg1a, rhoaa, rhoab, rhoac, rhocb, rock1, rock2a, rock2b, si:ch73-374l24.1]
GO:0004310	Wnt signaling pathway	KEGG_17.11.2016	1e-10	4.2e-09	2.7e-29	9.6e-28	[-1]	Group37	25.5682	45	[apc, camk2b1, camk2d1, camk2g1, ccnd1, ccnd2a, chd8, crebbpa, csnk1a1, csnk1e, csnk2a1, csnk2a2a, csnk2a2b, ctnnb1, ep300a, ep300b, fbxw11a, fbxw11b, gbp, gsk3aa, gsk3b, mapk8a, mapk9, nlk1, nlk2, ppp3r1a, ppp3r1b, prkacaa, prkacab, prkacba, prkacbb, prkca, prkcbb, rac1b, rac2, rac3a, rhoaa, rhoab, rhoac, rhocb, rock2a, si:ch73-374l24.1, tbl1x, tbl1xr1b, tle3a]
GO:0004370	VEGF signaling pathway	KEGG_17.11.2016	6.9e-20	3.4e-18	2.7e-29	9.6e-28	[-1]	Group37	48.1481	39	[akt2, akt3b, casp9, cdc42, cdc42l, cdc42l2, hrasa, hrasb, kras, map2k1, map2k2a, map2k2b, mapk1, mapk11, mapk12a, mapk12b, mapk13, mapk14a, mapk14b, mapk3, mapkapk2a, mapkapk3, nras, pik3r1, pik3r2, pik3r3a, pik3r3b, plcg1, plcg2, ppp3r1a, ppp3r1b, prkca, prkcbb, rac1b, rac2, rac3a, shc2, si:ch73-374l24.1, src]
GO:0004510	Focal adhesion	KEGG_17.11.2016	6.4e-18	3.1e-16	2.7e-29	9.6e-28	[-1]	Group37	27.7108	69	[akt2, akt3b, arhgap35, arhgap5, bcar1, bcl2a, bcl2b, ccnd1, ccnd2a, cdc42, cdc42l, cdc42l2, crk, crkl, ctnnb1, flt4, fyna, grb2a, grb2b, gsk3aa, gsk3b, hgfa, hrasa, hrasb, ilk, map2k1, mapk1, mapk3, mapk8a, mapk9, myl12.1, myl12.2, myl9a, myl9b, mylk5, mylka, mylkb, pak1, pak2a, pak4, pak6b, pdpk1b, pik3r1, pik3r2, pik3r3a, pik3r3b, prkca, prkcbb, rac1b, rac2, rac3a, rap1aa, rap1ab, rap1b, rhoaa…
GO:0004540	Gap junction	KEGG_17.11.2016	0.00037	0.0093	2.7e-29	9.6e-28	[-1]	Group37	19.084	25	[cdk1, csnk1db, grb2a, grb2b, hrasa, hrasb, kras, map2k1, map2k2a, map2k2b, map2k5, map3k2, mapk1, mapk3, mapk7, nras, prkacaa, prkacab, prkacba, prkacbb, prkca, prkcbb, prkg1a, si:ch73-374l24.1, src]
GO:0004620	Toll-like receptor signaling pathway	KEGG_17.11.2016	4.6e-12	1.9e-10	2.7e-29	9.6e-28	[-1]	Group37	34	34	[akt2, akt3b, casp8, casp8l2, chuk, ikbkb, ikbke, irak1, irak4, map2k1, map2k2a, map2k2b, map2k4a, map2k4b, map2k6, map2k7, map3k8, mapk1, mapk11, mapk12a, mapk12b, mapk13, mapk14a, mapk14b, mapk3, mapk8a, mapk9, pik3r1, pik3r2, pik3r3a, pik3r3b, rac1b, stat1a, tbk1]
GO:0004910	Insulin signaling pathway	KEGG_17.11.2016	4.3e-17	2e-15	2.7e-29	9.6e-28	[-1]	Group37	31.4286	55	[akt2, akt3b, calm3a, calml4a, cbl, cblb, cblc, crk, crkl, grb2a, grb2b, gsk3aa, gsk3b, hrasa, hrasb, ikbkb, insrb, kras, map2k1, map2k2a, map2k2b, mapk1, mapk3, mapk8a, mapk9, mknk1, mknk2a, mknk2b, nras, pdpk1b, phkg2, pik3r1, pik3r2, pik3r3a, pik3r3b, prkaa1, prkacaa, prkacab, prkacba, prkacbb, prkci, prkcz, rhebl1, rhoq, rps6kb1a, rps6kb1b, rptor, shc1, shc2, socs1a, socs2, socs3b, socs9, sor…
GO:0004912	GnRH signaling pathway	KEGG_17.11.2016	5.4e-17	2.4e-15	2.7e-29	9.6e-28	[-1]	Group37	35.9375	46	[calm3a, calml4a, camk2b1, camk2d1, camk2g1, cdc42, cdc42l, cdc42l2, grb2a, grb2b, hrasa, hrasb, kras, map2k1, map2k2a, map2k2b, map2k4a, map2k4b, map2k6, map2k7, map3k1, map3k2, map3k3, map3k4, mapk1, mapk11, mapk12a, mapk12b, mapk13, mapk14a, mapk14b, mapk3, mapk7, mapk8a, mapk9, nras, prkacaa, prkacab, prkacba, prkacbb, prkca, prkcbb, prkcda, prkcdb, si:ch73-374l24.1, src]
GO:0004914	Progesterone-mediated oocyte maturation	KEGG_17.11.2016	2.6e-11	1e-09	2.7e-29	9.6e-28	[-1]	Group37	31.5315	35	[akt2, akt3b, bub1, ccna2, ccnb2, ccnb3, cdk1, cdk2, fzr1a, kras, map2k1, mapk1, mapk11, mapk12a, mapk12b, mapk13, mapk14a, mapk14b, mapk3, mapk8a, mapk9, pik3r1, pik3r2, pik3r3a, pik3r3b, pkmyt1, plk1, prkacaa, prkacab, prkacba, prkacbb, rps6ka1, rps6ka3a, rps6ka3b, rps6kal]
GO:0004916	Melanogenesis	KEGG_17.11.2016	0.00031	0.0081	2.7e-29	9.6e-28	[-1]	Group37	19.0141	27	[calm3a, calml4a, camk2b1, camk2d1, camk2g1, crebbpa, ctnnb1, ep300a, ep300b, gsk3aa, gsk3b, hrasa, hrasb, kras, map2k1, map2k2a, map2k2b, mapk1, mapk3, nras, prkacaa, prkacab, prkacba, prkacbb, prkca, prkcbb, si:ch73-374l24.1]
GO:0004933	AGE-RAGE signaling pathway in diabetic complications	KEGG_17.11.2016	6.2e-22	3.1e-20	2.7e-29	9.6e-28	[-1]	Group37	40.625	52	[akt2, akt3b, baxa, bcl2a, bcl2b, casp3a, casp3b, ccnd1, cdc42, cdc42l, cdc42l2, cdk4, hrasa, hrasb, jak2a, jak2b, kras, mapk1, mapk11, mapk12a, mapk12b, mapk13, mapk14a, mapk14b, mapk3, mapk8a, mapk9, nras, pik3r1, pik3r2, pik3r3a, pik3r3b, pim1, pim2, plcg1, plcg2, prkca, prkcbb, prkcda, prkcdb, prkcea, prkceb, prkcz, rac1b, si:ch73-374l24.1, si:dkey-101k6.5, stat1a, stat3, stat5b, tgfbr1a, tgf…

## Sheet: Sheet1
ywhag1
ywhag2
ywhaba
ywhaz
ywhae2
ywhaqb
ywhabl
ywhae1
ywhah
ywhaqa
ywhabb
ppp1r8b
foxk1
kif1b
si:ch211-262e15.1
kif1aa
chek2
rnf8
chfr
foxk2
nbn
mllt4a
slmapa
kif16ba
kif1c
kif13a
mcrs1
slc4a1ap
kif1ab
ppp1r8a
snip1
kif14
tcf19l
bcar1
trioa
ptk6b
si:ch211-176g13.8
ppp1r13ba
ptk6a
nck2b
myo1eb
arhgap27
sh3gl3a
src
sh3pxd2a
si:ch1073-89b12.1
sorbs1
sh3pxd2ab
sh3gl1b
crk
sgsm3
sh3pxd2b
abi1b
dlg3
sh3rf1
nck2a
sorbs2b
eps8l3b
sla2
ncf1
efs
abl2
plcg1
grb2a
abl1
lyn
yrk
hck
nck1b
nostrin
triob
si:ch211-51c14.1
myo1ea
spna2
rasa1a
ahi1
btk
tp53bp2b
arhgef16
itk
grap2b
golgb1
csk
sh3gl1a
fyna
si:dkey-40c11.2
ostf1
sh3d19
nck1a
unm_sa1614
sorbs3
sh3rf2
srgap1b
fynrk
mpp6a
stam
arhgap27l
srgap2
yes1
crkl
si:dkey-38p12.3
tec
trip10a
si:ch73-70c5.1
eps8l1
grap2a
ncf2
rasa1b
arhgap4a
sorbs2a
grb2b
sh3bp4a
srgap3
grapa
arhgef5
tp53bp2a
arhgef15
lck
itsn2b
vav2
arhgef38
baiap2l1b
dbnla
ncf4
mapk8ip2
cd2ap
sh3d21
baiap2a
dock5
arhgef9b
sh3gl3b
itsn2a
tnk2b
snx18b
arhgef7a
baiap2b
ngef
pstpip1b
ubash3bb
fnbp1l
pstpip1a
amph
asap1a
map3k10
mapk8ip1
itsn1
pex13
prmt2
arhgap33
lasp1
si:ch211-120p12.3
dbnlb
sh3bp4
abi3a
baiap2l1a
fut8a
sh3yl1
arhgef9a
sh3kbp1
bin1a
abi2a
pacsin1b
sh3glb1b
arhgef19
sh3glb2a
eps8
myo1f
arhgap32a
asap2b
snx18a
snx33
rimbp2
sh3glb1a
spata13
arhgef4
tnk2a
arhgef37
arhgap4b
arhgap12b
dnmbp
srgap1a
neb
ubash3ba
ppp1r13l
arhgap12a
asap1b
arhgef7b
cttn
ppp1r13bb
sh3glb2b
nckipsd
bag3
sav1
vav3b
apbb3
magi1a
hecw1b
yap1
magi3a
itchb
setd2
waca
fnbp4
itcha
magi2b
nedd4l
prpf40a
smurf1
hecw2b
magi3b
tcerg1
wwtr1
wwp2
pcif1
wwc1
magixa
wwp1
nedd4a
smurf2
apbb2b
tcerg1a
wwc3
wbp4
hecw2a
wwox
seh1l
wdr20b
wdr36
tbl1xr1b
tbl3
wdr92
prp19
wdr3
hira
nle1
coro2ba
kif21b
wsb1
wdr59
copb2
fbxw11b
wdr12
gnb1b
gnb5a
wdhd1
taf5
pex7
phip
plaa
dcaf8
wdsub1
eml3
nup37
fzr1a
gnb1
mlst8
rbb4l
dtl
atg16l1
strap
fbxw4
chaf1b
ambra1a
wdr61
wdr1
wdr26
elp2
plrg1
wdr62
poc1b
wdr74
coro1b
wdr91
gemin5
taf5l
wdr90
kif21a
thoc3
ppwd1
dcaf11
wdr5
tbl1xr1a
prpf4
traf7
gnb1l
si:ch73-266o15.4
si:dkey-104e13.1
dcaf6
si:dkey-1f12.3
rrp9
utp15
dcaf13
rbbp5
dync1i2b
wdfy1
grwd1
wdr47b
ercc8
cdc20
wdr37
wdr44
eml1
tle3b
coro2bb
stxbp5b
coro1a
wrap53
wdr24
dmxl2
ambra1b
ift80
fbxw9
tbl1x
smu1a
bop1
wdtc1
med16
eif3i
ddb2
wdr43
nup43
pafah1b1b
LOC101885341
wdr81
katnb1
gnb2l1
tle2
wdr6
wdr83
wdfy4
dcaf7
si:dkey-42p8.3
strn3
strn4
sec13
pafah1b1a
rae1
bub3
brwd1
si:ch211-154o6.3
mapkbp1
fzr1b
copa
arpc1b
wdr48
wdr89
rbbp4
wdr33
znf106a
atg16l2
wdr47a
snrnp40
wdr41
fbxw11a
cstf1
apaf1
si:ch211-284o19.1
pwp2h
ift172
tbc1d31
cdc40
ift122
wdr55
wdr75
ciao1
fbxw5
preb
coro2a
wdr20a
rfwd3
wdr48a
herc1
wdr18
eed
strn
dcaf12
rptor
tle3a
nsmaf
dcaf5
wdr53
tbl2
utp18
gtf3c2
dennd3b
brwd3
esco1
nwd1
edc4
wdr76
scap
nedd1
wdfy2
wrap73
herc7
aamp
thoc6
eml2
wdr13
lrba
twf2a
coro1ca
wdr45
wdr73
pik3r4
arpc1a
dph7
sec31a
coro6
wipi2
coro7
si:ch73-142c19.1
rfwd2
gnb2
wdr45b
LOC100332293
fbxw2
sec31b
cirh1a
nbeal1
wdr19
wdr35
aaas
dync1i1
wdr27
tssc1
coro1cb
pwp1
nbeal2
wipi1
bcas3
tulp4a
LOC571996
wdr46
ep300b
brd4
pbrm1l
LOC100535713
ash1l
pbrm1
trim33
taf1
baz1b
brd2b
smarca4a
si:ch211-59d17.3
brd7
si:dkey-68o6.5
si:dkey-226m8.10
brd3b
baz2a
brd2a
brd3a
brpf3b
dido1
trim66
ep300a
brd1a
atad2
cecr2
brd9
im:6907928
zmynd11
brd1b
baz2ba
brd8
crebbpa
brdt
si:dkey-68o6.8
brpf3a
kat2a
bptf
prkcbp1l
trim24
kat2b
chd7
chd1
cbx3b
cbx6a
cbx1b
chd8
cbx5
chd9
suv39h1b
cbx1a
cbx8a
cbx4
chd5
chd2
chd4a
cbx3a
cbx7a
cdyl
smarcc1a
chd6
chd3
cbx6b
chd4b
mphosph8
sumo2
sumo3b
sumo3l
sumo1
nfatc2ip
rrm1
angpt4
si:zfos-2330d3.7
fibcd1
angptl5
fgl2a
angptl1a
tnw
fgb
tnc
mfap4
si:ch1073-110a20.1
si:dkey-156m2.3
angpt1
fgg
itln3
angpt2a
fga
angptl4
angpt2b
LOC100149028
itln2
LOC100536883
angptl6
angptl7
pcna
rpl13a
mrpl13
polr2f
htra1b
LOC101886834
tysnd1
htra3a
si:ch73-256j6.2
si:ch73-27e22.1
si:ch211-9d9.7
si:ch73-223p23.2
si:ch211-209f23.6
LOC100538136
si:dkey-182g1.10
si:dkey-234i14.9
si:ch73-44m9.3
si:ch211-106g8.50
trgv3
si:dkey-10p5.7
si:dkey-19a16.5
si:ch211-96i7.5
si:dkey-208m12.3
ighv3-2
si:rp71-1i20.1
si:ch211-106g8.5
cxadr
LOC100329818
si:ch211-106g8.64
si:ch73-256j6.5
si:dkey-208m12.2
ighv5-7
si:ch73-27e22.4
si:rp71-36a1.5
si:dkey-182g1.2
si:ch73-256j6.4
si:ch73-380l3.2
LOC101883373
LOC101884663
si:ch211-106g8.9
dicp3.3
si:dkey-102c8.2
si:dkey-31e10.5
si:ch211-215e19.6
si:ch73-256j6.3
mxra8b
si:dkey-1c7.1
pvrl2l
si:ch211-132g1.3
LOC101886864
si:ch211-264f5.2
si:dkey-19a16.1
LOC100535756
si:ch211-106g8.2
si:dkey-24p1.7
si:dkey-169i5.4
f11r.2
LOC101882286
sema3c
si:ch73-22o12.1
si:dkey-182g1.6
igsf3
LOC101885374
si:ch211-24o10.6
si:dkey-238d18.10
si:dkey-19a16.12
serping1
si:ch73-44m9.1
cd79b
si:ch211-236g6.1
si:dkey-71p21.13
txnl4b
cd226
cd8a
LOC100334996
nitr8
si:dkey-4c23.4
si:ch73-256j6.6
sema3aa
LOC100005785
ighv2-2
mpzl2b
si:dkey-19a16.11
LOC100332897
nitr2b
si:ch73-322b17.4
cd79a
acanb
igsf8
LOC103909728
LOC100334801
esama
si:dkey-192g7.3
nectin3
si:dkey-184p9.9
si:ch211-165d12.4
flt4
vcanb
hapln3
tapbp.2
si:dkey-15j16.3
si:dkey-238d18.4
trgv2
si:dkey-109a10.2
acana
cadm1a
pvrl1b
havcr2
pigr
LOC100007935
ildr2
vsig8a
si:dkey-224b4.1
cadm4
si:ch211-67e16.2
vstm4b
pvrl4
si:dkey-1c7.2
si:ch211-114l13.12
si:dkey-52l18.4
scn1bb
si:dkey-1h24.6
LOC101885706
cd4-2.2
ighv1-1
bcam
si:ch73-27e22.8
mcamb
scn4bb
si:ch211-274k16.2
ighv1-4
si:ch211-241b2.5
LOC101882791
calr3a
LOC103909724
cd83
si:dkey-22i16.9
si:zfos-1011f11.2
LOC100537432
si:ch211-53m15.1
sc:d189
cd276
si:ch211-209l18.4
mxra8a
insrb
LOC100001393
alcamb
si:ch211-222e20.4
si:dkey-24p1.1
tapbpl
si:ch211-139g16.8
ltb4r2a
si:cabz01074946.1
fgfr1bl
socs7
pik3r3b
socs5b
bcar3
ptpn11b
fer
si:dkeyp-117b11.1
sla1
matk
stat6
sh2d4a
ptpn11a
grb14
grb10b
socs6
syk
lcp2b
hsh2d
zap70
jak3
si:ch73-383g2.1
sh2b1
sh2d3cb
stat1a
socs3b
sh3bp2
si:ch73-264p11.1
pik3r1
tns1b
socs9
fes
socs3a
socs2
pik3r2
sh2d3ca
shdb
rin1a
cish
inppl1b
plcg2
shc2
chn2
stat3
jak2b
socs6b
tns2a
pik3r3a
stap2b
stat4
tns3.2
sh2d1ab
si:ch211-253b1.3
socs1a
socs5a
shc1
stat5b
sh2b3
jak2a
stat2
socs1b
si:ch73-109i22.2
ttna
ptk2ba
ccng2
ccnb3
cables1
ccnc
ccnf
ccne1
ccnl1a
fam58a
cables2b
ccnb2
slc30a5
ccnjl
ccna2
ccnd1
ccnk
cables2a
ccnd2b
ccne2
ccng1
ccnl1b
ccnyl1
ccnh
ccnd2a
si:dkey-101k6.5
tgfbr1b
im:7152756
grk5l
cdk19
si:dkey-31m14.7
mapk6
nuak1a
cdk9
camk2g1
oxsr1a
ulk2
dclk2a
map3k5
cdk20
rock2a
snrka
mapkapk2a
map2k4b
si:ch211-280a23.2
rps6kb1a
cdk8
map3k4
pkn2
mapk12b
ikbkb
rps6kal
cdk6
mapk8a
gsk3aa
trib1
cdc42bpaa
pdik1l
sik2b
prkcha
map3k15
prkacba
wnk4b
pdpk1a
prkg1a
map4k2
prkcz
prkchb
bmpr2a
srpk3
mapkapk5
si:ch211-195b13.1
map2k6
sgk494b
mast2
rps6ka1
stk25a
camk2b1
rps6kc1
camk1b
rock2b
mknk2b
aak1a
mapk12a
pim2
si:ch73-62l21.1
ttk
si:dkeyp-80c12.7
mastl
LOC100536894
mark3b
sik1
aak1b
bmpr1ba
cdk2
cdk7
csnk1g2a
nlk1
cdc42bpb
prkceb
stk11
tnikb
srpk1a
map4k6
prkaa1
nek1
dyrk1b
dapk2a
taok1a
akt2
si:dkey-192d15.2
chek1
si:ch73-374l24.1
map2k7
irak1
ttbk2b
pim3
map3k3
irak3
slkb
hipk2
prkcda
tgfbr2
bmpr2b
chuk
prkacbb
irak4
cdk13
stk26
ern1
limk1a
csnk2a2a
clk2a
clk4b
mapk1
mapk13
tgfbr1a
rps6ka3a
stk17b
cdc7
camkk1a
sgk2a
plk1
csnk1e
acvr1ba
akt3b
prkx
map2k4a
LOC101886687
mylk5
mapk11
camk1da
caskb
rock1
caska
lats2
ikbke
rps6ka4
grk4
dyrk1ab
grk6
map2k5
dapk1
sgk3
prkcea
camk2d1
taok2b
pbk
nek2
rps6ka3b
si:zfos-2326c3.2
map2k2a
taok2a
scyl3
gsk3ab
mapk9
csnk2a1
rps6kb1b
cdk16
wee2
map3k20
si:ch211-160o17.4
tbk1
mark2b
ripk3
si:ch211-1i11.3
nuak2
limk1b
stk24b
sgk2b
map3k8
scyl1
si:dkey-81j8.6
snrkb
tlk1a
map3k14a
map4k5
stk3
slka
rps6ka5
dstyk
trib3
srpk2
stk38l
taok3a
kalrna
pak2a
prkd3
map4k3b
spega
prkcdb
csnk1a1
stk10
csnk2a2b
ern2
cdk4
bmpr1aa
mapkapk3
gsk3b
pkn3
mapk14a
csnk1g1
dyrk1aa
mast1a
ilk
si:dkey-240h12.4
cdk5
plk2a
dmap1
acvrl1
srpk1b
pak4
stradb
vrk2
map3k2
pask
tlk1b
ulk3
peak1
cdk11b
dclk1a
hipk1a
tnika
prkcbb
prkca
adrbk2
stk35l
stk25b
plk3
oxsr1b
plk2b
csnk1db
stk35
ttbk2a
ulk1a
dyrk2
mylka
nim1k
mink1
tlk2
mylkb
znf143b
vrk3
wnk1a
prkci
nuak1b
acvr1bb
map2k1
aurka
si:ch211-89p3.3
mapk3
cdkl5
pkmyt1
ripk2
prpf4bb
pink1
phkg2
strada
acvr2ab
map2k2b
pdpk1b
dapk3
trib2
cdk1
stk16
pak6b
nek6
prkacab
uhmk1
bmpr1ab
mak
wnk1b
bub1
lats1
prkcq
ulk4
pim1
sik2a
lrrk2
mast3b
stk40
mapk14b
stk38b
bmp2k
mapk4
prkd1
melk
pak1
map4k3a
acvr1l
ccs
pkn1a
aurkb
myo3a
mapk7
mknk1
clk4a
clk2b
nlk2
hipk3a
nrbp1
vrk1
prpf4ba
si:dkeyp-26a9.2
prkacaa
camk1gb
stk38a
ulk1b
si:ch211-244b2.1
mark2a
map3k1
mknk2a
acvr2aa
sgk1
nek4
plk4
stk36
flt3
cdk12
nek7
ctsd
bace2
polr1c
polr2c
psma6b
psma8
si:rp71-45k5.4
psma1
psma5
psma2
psma6a
arid4a
psma6l
psma4
polr2gl
polr3h
twistnb
ssu72
mdc1
poll
topbp1
slf1
rev1
ect2
paxip1
dbf4
xrcc1
rfc1
si:dkey-77f17.1
casp6
casp3b
casp7
cflara
caspa
casp8l2
casp2
caspbl
malt1b
LOC100331324
malt1a
casp9
casp3a
casp8
casp8l1
pls1
usp32
cetn4
slc3a2b
rcn2
rcn1
tnnc2
calm3a
myl12.2
fkbp7
calua
hpcal4
ppp3r1b
hpca
ncalda
myl10
dgkg
cracr2ab
chp2
cetn3
efcab7
efcab1
hpcal1
ncaldb
lpcat2
myl6
pls3
calub
pvalb6
ppp2r3b
si:ch211-103a14.5
sdf4
fstl1a
calml4a
macf1a
rcn3
slc25a23a
tnnc1b
slc25a25b
s100a10b
rasef
fstl1b
lcp1
slc25a24
myl9a
nucb2a
ppp2r3a
nucb2b
nucb1
ppp3r1a
myl12.1
cib1
vsnl1b
fkbp14
LOC797658
rab11fip3
mcfd2
gpd2
myl9b
pvalb3
pdcd6
efhd2
cgref1
map1lc3a
gabarapl2
gabarapa
map1lc3c
map1lc3b
gabarapb
tmprss6
prss23
si:ch211-165b19.8
prss59.1
si:dkey-9l20.3
try
plg
LOC557248
si:ch211-165b19.9
plaua
hgfa
ela2l
mst1
proca
si:dkey-78l4.11
ctrl
si:dkey-78l4.1
ctrb1
st14a
LOC558805
plat
si:ch211-212d10.1
proza
ela2
ela3l
tmprss13a
gzmk
f10
f2
si:ch73-127m5.1
si:dkey-33i11.3
LOC560295
si:ch1073-280e3.1
prss35
prozb
si:ch1073-76a20.1
tmprss2
masp1
tmprss3a
kpna4
ctnnb1
LOC100330353
kpna1
kpna2
jupb
jupa
kpna6
kpna5
arvcfb
pkp1b
kpna3
ctnnd2b
pkp4
pkp2
ctnnd1
apc
rap1gds1
armc1l
pkp3a
hspbp1
cblc
cbl
cblb
rab6bb
rab5ab
rnd2
rhot1a
rab24
rab9a
rab11ba
n4bp2
rab18b
rhoad
hrasb
rab14
rab10
si:ch73-116o1.2
RASL12
rab5aa
rab11a
rab1ab
rab33ba
arhgap35a
rab11al
si:dkey-16l2.16
hrasa
ralaa
rab42a
rhobtb2b
rab1ba
si:dkey-34d22.5
rras2
nras
rap1aa
rnd3a
rab5b
rem1
rac3a
rhebl1
rab20
rab35b
mfhas1
ehbp1l1b
rab27a
rab8b
rab40c
rab14l
rhogb
rab12
rhof
rac1b
rab38b
kras
rab30
cdc42
rab8a
rhoac
rab4b
rap2c
cdc42l2
rab18a
rab15
ift22
rab3db
rab43
rab9b
vapb
rab11bb
rhoaa
ran
rabl3
rab42b
rergla
ift27
rhoj
rhoub
rab40b
rasl11b
rhoq
rab2a
rab23
rap2b
rhoab
arhgap5
LOC100332969
rab34a
rhogc
rab31
rab32a
cdc42l
si:dkeyp-59c12.1
rab44
rac2
ralba
rnd1l
ralab
rit1
ppm1j
rnd3b
rap1ab
rab1aa
rap1b
rhogd
mras
nkiras2
crygn2
rasd1
rab4a
rab3c
rab7
dnajc27
rab6a
rab5c
rab41
rrad
rhobtb2a
rhov
rras
rhoua
rab3da
arhgap35
rab39bb
jmjd8
kdm8
tyw5
hif1an
phf8
jmjd7
hspbap1
psmb7
psmb4
psmb1
psmb2
psmb5
psmb6
psmb3
pitrm1
nrd1b
pmpcb
uqcrc2b
nrd1a
uqcrc2a
pmpca
minal
tcea3
med26
ppp1r10
iws1
tcea1
tceanc2
tceb3
tcea2
psmd7
eif3f
lsm6
ddx27
lsm1
lsm7
amdhd1
lsm5
smx5
snrpg
lsm10
snrpd2
snrpe
snrpd3
naa38
lsm3
snrpd1
snrpd3l
lsm11
rhoga
bcl2l10
mcl1b
bcl2l1
mcl1a
baxb
bcl2l13
boka
bcl2b
bcl2a
baxa
pih1d1
gbp
dnajb13
mrps10
mia3
si:rp71-17i16.4
cwc27
ppil2
ppil1
si:ch1073-55a19.2
nktr
ppie
ppig
ppil3
ppiab
ppib
ppid
LOC100333141
ppifb
ppih
ppil4
capn7
snx15
vps4b
spg20b
mitd1
ahnak
pparab
